# Supplementary material for: X-ray structure analysis of symmetrically substituted 1,1′-diformyl­ruthenocene
Source: Acta Crystallogr E Crystallogr Commun. 2018 Aug 10;74(Pt 9):1186–9. doi: 10.1107/S2056989018010642 (PMC6127689; doi:10.1107/S2056989018010642)
Supplement: Supplementary file 1 [file e-74-01186-sup1.cif]

##############################################################################
#                                                                            #
# This CIF contains the data in a paper accepted for publication in          #
# Acta Crystallographica Section E. It conforms to the requirements of       #
# Notes for Authors for Acta Crystallographica Section E, and has been       #
# peer reviewed under the auspices of the IUCr Commission on Journals.       #
#                                                                            #
# Full details of the Crystallographic Information File format               #
# are given in the paper "The Crystallographic Information File (CIF):       #
# a New Standard Archive File for Crystallography" by S. R. Hall, F. H.      #
# Allen and I. D. Brown [Acta Cryst. (1991), A47, 655-685].                  #
#                                                                            #
# The current version of the core CIF dictionary is obtainable from          #
# ftp://ftp.iucr.org/pub/cif_core.dic.                                       #
#                                                                            #
# Software is freely available for graphical display of the structure(s)     #
# in this CIF. For information consult the CIF software page                 #
# http://www.iucr.org/resources/cif/software.                                #
#                                                                            #
# This file may be used for bona fide research purposes within the           #
# scientific community so long as proper attribution is given to the journal # 
# article from which it was obtained.                                        #
#                                                                            #
##############################################################################
data_I
_database_code_depnum_ccdc_archive 'CCDC 1545792'
_audit_creation_method     'SHELXL-2014/7'
_journal_date_recd_electronic     2017-11-14
_journal_date_accepted     2018-07-23
_journal_name_full     'Acta Crystallographica, Section E'
_journal_year     2018
_journal_volume     74
_journal_issue      9
_journal_page_first     1186
_journal_page_last     1189
_journal_paper_category     GM
_journal_paper_doi     10.1107/S2056989018010642
_journal_coeditor_code     ZP2025
_publ_contact_author_name     'Pankaj Sharma'
_publ_contact_author_address
;
Instituto de Qu\'imica Universidad Aut\'onoma de M\'exico UNAM,  Cd.
Universitaria, PO Box 04510, Ciudad de M\'exico, M\'exico.
;
_publ_contact_author_email
;
pankajsh@servidor.unam.mx
;
_publ_contact_author_fax     '52(55)56-16-22-17'
_publ_contact_author_phone     '52(55)56-22-44-39'
_publ_section_title
;
X-ray structure analysis of symmetrically substituted 1,1'-diformylruthenocene
;
_publ_section_title_footnote     .
loop_
    _publ_author_name
    _publ_author_footnote
    _publ_author_address
    'Anzaldo, Bertin' .
;
Instituto de Qu\'imica Universidad Aut\'onoma de M\'exico UNAM, Cd.
Universitaria, PO Box 04510, Ciudad de M\'exico, Mexico
;
    'Sharma, Pankaj' .
;
Instituto de Qu\'imica Universidad Aut\'onoma de M\'exico UNAM, Cd.
Universitaria, PO Box 04510, Ciudad de M\'exico, Mexico
;
    'Lara Ochoa, Francisco' .
;
Instituto de Qu\'imica Universidad Aut\'onoma de M\'exico UNAM, Cd.
Universitaria, PO Box 04510, Ciudad de M\'exico, Mexico
;
    'Villamizar C., Claudia P.' .
;
Instituto de Qu\'imica Universidad Aut\'onoma de M\'exico UNAM, Cd.
Universitaria, PO Box 04510, Ciudad de M\'exico, Mexico
;
    'Guti\'errez P\'erez, Ren\'e' .
;
Lab. S\'intesis de Complejos, Fac. Cs. Qu\'im.-BUAP, Ciudad Universitaria,
PO Box 72592 Puebla, Mexico
;
_publ_section_synopsis
;
The crystal and molecular structure of 1,1'-formylruthenocene has been
determined. The molecules self-assemble in a two-dimensional structure by
C---H...O and C---H...\p interactions with <i>cisoid</i> relative orientations
of the two formyl groups.
;
_chemical_name_systematic
;
1,1'-Diformylruthenocene
;
_chemical_name_common     ?
_chemical_formula_moiety     'C12 H10 O2 Ru'
_chemical_formula_sum     'C12 H10 O2 Ru'
_chemical_formula_iupac     '[Ru (C6 H5 O)2]'
_chemical_formula_weight     287.27
_chemical_melting_point     ?
_shelx_space_group_comment
;
The symmetry employed for this shelxl refinement is uniquely defined
by the following loop, which should always be used as a source of
symmetry information in preference to the above space-group names.
They are only intended as comments.
;
_space_group_crystal_system     orthorhombic
_space_group_name_H-M_alt     'P 21 21 21'
_space_group_name_Hall     'P 2ac 2ab'
loop_
    _space_group_symop_operation_xyz
    'x, y, z'
    'x+1/2, -y+1/2, -z'
    '-x, y+1/2, -z+1/2'
    '-x+1/2, -y, z+1/2'
_cell_length_a     8.944(2)
_cell_length_b     10.797(3)
_cell_length_c     20.520(5)
_cell_angle_alpha     90
_cell_angle_beta     90
_cell_angle_gamma     90
_cell_volume     1981.6(8)
_cell_formula_units_Z     8
_cell_measurement_reflns_used     3163
_cell_measurement_theta_min     2.48
_cell_measurement_theta_max     27.43
_cell_measurement_temperature     298(2)
_exptl_crystal_description     'needle'
_exptl_crystal_colour     'yellow'
_exptl_crystal_size_max     0.482
_exptl_crystal_size_mid     0.122
_exptl_crystal_size_min     0.053
_exptl_crystal_density_diffrn     1.926
_exptl_crystal_density_meas     ?
_exptl_crystal_density_method     ?
_exptl_crystal_F_000     1136
_exptl_absorpt_coefficient_mu     1.554
_exptl_absorpt_correction_type     multi-scan
_exptl_absorpt_process_details
;
(SADABS; Bruker, 2012)
;
_shelx_estimated_absorpt_T_min     0.521
_shelx_estimated_absorpt_T_max     0.922
_exptl_absorpt_correction_T_min     0.4987
_exptl_absorpt_correction_T_max     0.9222
_diffrn_ambient_temperature     298(2)
_diffrn_radiation_type     MoK\a
_diffrn_radiation_wavelength     0.71073
_diffrn_radiation_monochromator     graphite
_diffrn_measurement_device_type     'Bruker SMART APEX CCD'
_diffrn_measurement_method     '\w scans'
_diffrn_detector_area_resol_mean     8.333
_diffrn_reflns_number     6151
_diffrn_reflns_av_R_equivalents     0.0475
_diffrn_reflns_theta_min     1.985
_diffrn_reflns_theta_max     27.099
_diffrn_reflns_theta_full     25.242
_diffrn_measured_fraction_theta_max     0.991
_diffrn_measured_fraction_theta_full     0.990
_diffrn_reflns_limit_h_min     -7
_diffrn_reflns_limit_h_max     11
_diffrn_reflns_limit_k_min     -13
_diffrn_reflns_limit_k_max     8
_diffrn_reflns_limit_l_min     -26
_diffrn_reflns_limit_l_max     26
_refine_special_details
;
 Refined as a two-component inversion twin
;
_reflns_number_total     4288
_reflns_number_gt     3556
_reflns_threshold_expression     'I > 2\s(I)'
_refine_ls_structure_factor_coef     Fsqd
_refine_ls_matrix_type     full
_refine_ls_R_factor_all     0.0668
_refine_ls_R_factor_gt     0.0528
_refine_ls_wR_factor_gt     0.1111
_refine_ls_wR_factor_ref     0.1233
_refine_ls_goodness_of_fit_ref     1.025
_refine_ls_restrained_S_all     1.025
_refine_ls_number_reflns     4288
_refine_ls_number_parameters     272
_refine_ls_number_restraints     0
_refine_ls_hydrogen_treatment     constr
_refine_ls_weighting_scheme     calc
_refine_ls_weighting_details
                      'w=1/[\s^2^(Fo^2^)+(0.0369P)^2^] where P=(Fo^2^+2Fc^2^)/3'
_atom_sites_solution_hydrogens     geom
_atom_sites_solution_primary     direct
_atom_sites_solution_secondary     difmap
_refine_ls_shift/su_max     0.000
_refine_ls_shift/su_mean     0.000
_refine_diff_density_max     1.284
_refine_diff_density_min     -0.680
_refine_ls_extinction_method     none
_refine_ls_extinction_coef     .
_refine_ls_abs_structure_details
;
 Refined as an inversion twin
;
_refine_ls_abs_structure_Flack     0.43(12)
loop_
    _atom_type_symbol
    _atom_type_description
    _atom_type_scat_dispersion_real
    _atom_type_scat_dispersion_imag
    _atom_type_scat_source
    'C' 'C' 0.0033 0.0016
                         'International Tables Vol C Tables 4.2.6.8 and 6.1.1.4'
    'H' 'H' 0.0000 0.0000
                         'International Tables Vol C Tables 4.2.6.8 and 6.1.1.4'
    'O' 'O' 0.0106 0.0060
                         'International Tables Vol C Tables 4.2.6.8 and 6.1.1.4'
    'Ru' 'Ru' -1.2594 0.8363
                         'International Tables Vol C Tables 4.2.6.8 and 6.1.1.4'
_computing_data_collection
;
APEX2 (Bruker, 2012)
;
_computing_cell_refinement
;
APEX2 (Bruker, 2012)
;
_computing_data_reduction
;
SAINT (Bruker, 2012)
;
_computing_structure_solution
;
SHELXS2012 (Sheldrick, 2008)
;
_computing_structure_refinement
;
SHELXL2014 (Sheldrick, 2015)
;
_computing_molecular_graphics
;
XP in SHELXTL (Sheldrick, 2008)
;
_computing_publication_material
;
<i>CIFTAB</i> (Sheldrick, 2013)
;
loop_
    _atom_site_type_symbol
    _atom_site_label
    _atom_site_fract_x
    _atom_site_fract_y
    _atom_site_fract_z
    _atom_site_U_iso_or_equiv
    _atom_site_adp_type
    _atom_site_calc_flag
    _atom_site_occupancy
    _atom_site_disorder_assembly
    _atom_site_disorder_group
    Ru Ru1 0.80791(9) 0.43584(8) 0.21733(4) 0.0277(2) Uani d 1 . .
    O O1 0.7067(12) 0.7801(9) 0.1729(5) 0.061(3) Uani d 1 . .
    O O2 0.4211(10) 0.5356(10) 0.1480(5) 0.065(3) Uani d 1 . .
    C C1 0.8625(12) 0.6319(9) 0.2228(6) 0.033(3) Uani d 1 . .
    C C2 0.9145(12) 0.5713(11) 0.2804(6) 0.037(3) Uani d 1 . .
    H H2 0.8837 0.5912 0.3250 0.045 Uiso calc 1 . .
    C C3 1.0219(12) 0.4849(11) 0.2632(6) 0.036(3) Uani d 1 . .
    H H3 1.0794 0.4330 0.2933 0.043 Uiso calc 1 . .
    C C4 1.0382(12) 0.4888(11) 0.1942(6) 0.038(3) Uani d 1 . .
    H H4 1.1091 0.4397 0.1685 0.045 Uiso calc 1 . .
    C C5 0.9390(12) 0.5777(12) 0.1693(5) 0.038(3) Uani d 1 . .
    H H5 0.9302 0.6028 0.1236 0.046 Uiso calc 1 . .
    C C6 0.5752(11) 0.3939(11) 0.2021(6) 0.034(3) Uani d 1 . .
    C C7 0.6230(13) 0.3378(11) 0.2614(6) 0.039(3) Uani d 1 . .
    H H7 0.5812 0.3536 0.3047 0.047 Uiso calc 1 . .
    C C8 0.7370(15) 0.2513(12) 0.2465(6) 0.045(3) Uani d 1 . .
    H H8 0.7882 0.1966 0.2774 0.054 Uiso calc 1 . .
    C C9 0.7569(13) 0.2533(11) 0.1764(6) 0.038(3) Uani d 1 . .
    H H9 0.8262 0.2011 0.1516 0.045 Uiso calc 1 . .
    C C10 0.6593(14) 0.3402(12) 0.1503(6) 0.042(3) Uani d 1 . .
    H H10 0.6475 0.3589 0.1039 0.050 Uiso calc 1 . .
    C C11 0.7431(12) 0.7226(10) 0.2206(6) 0.038(3) Uani d 1 . .
    H H11 0.6906 0.7374 0.2589 0.046 Uiso calc 1 . .
    C C12 0.4648(13) 0.4892(13) 0.1974(6) 0.047(3) Uani d 1 . .
    H H12 0.4233 0.5177 0.2361 0.057 Uiso calc 1 . .
    Ru Ru2 0.66487(9) 0.45422(8) 0.46810(4) 0.0282(2) Uani d 1 . .
    O O21 0.7700(12) 0.7744(9) 0.3943(5) 0.062(3) Uani d 1 . .
    O O22 1.0724(10) 0.5577(11) 0.4277(5) 0.064(3) Uani d 1 . .
    C C21 0.6048(13) 0.6452(10) 0.4527(6) 0.036(3) Uani d 1 . .
    C C22 0.5427(12) 0.5738(10) 0.4021(5) 0.031(2) Uani d 1 . .
    H H22 0.5617 0.5840 0.3554 0.038 Uiso calc 1 . .
    C C23 0.4408(14) 0.4905(12) 0.4307(7) 0.046(3) Uani d 1 . .
    H H23 0.3775 0.4313 0.4072 0.055 Uiso calc 1 . .
    C C24 0.4395(13) 0.5115(12) 0.4982(7) 0.045(3) Uani d 1 . .
    H H24 0.3765 0.4677 0.5298 0.054 Uiso calc 1 . .
    C C25 0.5434(13) 0.6059(11) 0.5137(5) 0.036(3) Uani d 1 . .
    H H25 0.5622 0.6423 0.5567 0.043 Uiso calc 1 . .
    C C26 0.9013(12) 0.4147(9) 0.4733(5) 0.033(2) Uani d 1 . .
    C C27 0.8409(14) 0.3525(11) 0.4189(6) 0.037(3) Uani d 1 . .
    H H27 0.8719 0.3641 0.3735 0.045 Uiso calc 1 . .
    C C28 0.7321(14) 0.2679(12) 0.4410(6) 0.042(3) Uani d 1 . .
    H H28 0.6749 0.2100 0.4140 0.051 Uiso calc 1 . .
    C C29 0.7277(14) 0.2767(11) 0.5106(6) 0.042(3) Uani d 1 . .
    H H29 0.6644 0.2264 0.5392 0.051 Uiso calc 1 . .
    C C30 0.8295(12) 0.3670(10) 0.5314(5) 0.035(2) Uani d 1 . .
    H H30 0.8524 0.3897 0.5765 0.042 Uiso calc 1 . .
    C C31 0.7200(15) 0.7386(11) 0.4468(7) 0.048(3) Uani d 1 . .
    H H31 0.7581 0.7735 0.4848 0.057 Uiso calc 1 . .
    C C32 1.0095(12) 0.5178(11) 0.4742(7) 0.044(3) Uani d 1 . .
    H H32 1.0301 0.5543 0.5142 0.053 Uiso calc 1 . .
loop_
    _atom_site_aniso_label
    _atom_site_aniso_U_11
    _atom_site_aniso_U_22
    _atom_site_aniso_U_33
    _atom_site_aniso_U_12
    _atom_site_aniso_U_13
    _atom_site_aniso_U_23
    Ru1 0.0257(4) 0.0277(4) 0.0298(4) 0.0009(4) 0.0001(4) -0.0011(4)
    O1 0.070(7) 0.052(6) 0.061(6) 0.010(6) -0.008(6) 0.012(5)
    O2 0.050(5) 0.075(7) 0.071(6) 0.017(6) -0.012(5) 0.023(6)
    C1 0.032(6) 0.023(5) 0.044(7) -0.005(4) -0.002(5) -0.006(5)
    C2 0.042(6) 0.037(6) 0.033(6) 0.004(5) -0.006(5) -0.004(6)
    C3 0.021(5) 0.038(7) 0.048(7) 0.003(5) -0.002(5) 0.002(5)
    C4 0.020(5) 0.049(7) 0.044(6) -0.001(5) 0.006(5) -0.001(6)
    C5 0.030(6) 0.051(8) 0.034(6) -0.013(6) 0.004(5) 0.000(6)
    C6 0.023(5) 0.032(6) 0.046(7) -0.003(5) -0.006(5) 0.003(5)
    C7 0.033(6) 0.035(6) 0.050(7) 0.001(5) -0.003(5) 0.005(6)
    C8 0.054(8) 0.032(7) 0.049(8) -0.003(6) 0.001(6) 0.015(6)
    C9 0.046(7) 0.021(6) 0.046(7) 0.003(5) -0.001(6) -0.008(5)
    C10 0.038(7) 0.045(7) 0.042(7) -0.006(6) -0.005(6) -0.012(6)
    C11 0.039(6) 0.032(6) 0.045(7) -0.002(5) -0.005(6) -0.007(6)
    C12 0.030(6) 0.066(9) 0.046(7) -0.006(6) 0.001(5) 0.003(7)
    Ru2 0.0265(4) 0.0270(4) 0.0310(4) -0.0004(4) -0.0024(4) -0.0014(4)
    O21 0.078(8) 0.049(6) 0.060(6) -0.014(5) 0.018(5) 0.010(5)
    O22 0.049(5) 0.082(7) 0.061(6) -0.015(6) 0.008(4) 0.028(6)
    C21 0.034(6) 0.020(5) 0.055(8) 0.014(5) 0.000(6) 0.003(5)
    C22 0.035(5) 0.026(6) 0.033(5) 0.006(5) -0.010(5) -0.003(5)
    C23 0.032(7) 0.043(8) 0.062(8) 0.010(6) -0.017(6) -0.011(6)
    C24 0.025(6) 0.045(8) 0.065(8) -0.001(5) 0.003(6) -0.003(6)
    C25 0.033(6) 0.039(7) 0.034(6) 0.011(5) 0.007(5) -0.001(5)
    C26 0.039(6) 0.023(5) 0.036(6) 0.013(5) -0.002(5) -0.007(5)
    C27 0.038(6) 0.040(6) 0.034(6) 0.015(6) 0.006(5) -0.005(5)
    C28 0.050(8) 0.037(7) 0.040(7) 0.009(6) -0.007(6) -0.012(6)
    C29 0.041(7) 0.029(6) 0.056(8) 0.007(5) 0.000(6) 0.015(6)
    C30 0.030(5) 0.047(6) 0.028(5) -0.001(5) -0.004(5) 0.005(5)
    C31 0.052(8) 0.024(6) 0.067(9) 0.007(6) 0.007(7) 0.001(6)
    C32 0.027(5) 0.048(7) 0.058(8) 0.001(5) -0.006(6) 0.001(7)
_geom_special_details
;
 All esds (except the esd in the dihedral angle between two l.s. planes)
 are estimated using the full covariance matrix.  The cell esds are taken
 into account individually in the estimation of esds in distances, angles
 and torsion angles; correlations between esds in cell parameters are only
 used when they are defined by crystal symmetry.  An approximate (isotropic)
 treatment of cell esds is used for estimating esds involving l.s. planes.
;
loop_
    _geom_bond_atom_site_label_1
    _geom_bond_atom_site_label_2
    _geom_bond_site_symmetry_2
    _geom_bond_distance
    _geom_bond_publ_flag
    Ru1 C6 . 2.153(10) ?
    Ru1 C7 . 2.161(12) ?
    Ru1 C5 . 2.166(11) ?
    Ru1 C2 . 2.173(11) ?
    Ru1 C10 . 2.173(11) ?
    Ru1 C8 . 2.175(12) ?
    Ru1 C1 . 2.175(10) ?
    Ru1 C4 . 2.190(11) ?
    Ru1 C9 . 2.190(12) ?
    Ru1 C3 . 2.198(11) ?
    O1 C11 . 1.203(14) ?
    O2 C12 . 1.196(14) ?
    C1 C5 . 1.418(15) ?
    C1 C2 . 1.430(15) ?
    C1 C11 . 1.450(15) ?
    C2 C3 . 1.385(15) ?
    C2 H2 . 0.9800 ?
    C3 C4 . 1.425(15) ?
    C3 H3 . 0.9800 ?
    C4 C5 . 1.403(16) ?
    C4 H4 . 0.9800 ?
    C5 H5 . 0.9800 ?
    C6 C7 . 1.425(16) ?
    C6 C10 . 1.425(16) ?
    C6 C12 . 1.430(17) ?
    C7 C8 . 1.416(17) ?
    C7 H7 . 0.9800 ?
    C8 C9 . 1.448(16) ?
    C8 H8 . 0.9800 ?
    C9 C10 . 1.389(17) ?
    C9 H9 . 0.9800 ?
    C10 H10 . 0.9800 ?
    C11 H11 . 0.9300 ?
    C12 H12 . 0.9300 ?
    Ru2 C21 . 2.154(10) ?
    Ru2 C26 . 2.160(11) ?
    Ru2 C22 . 2.166(10) ?
    Ru2 C27 . 2.169(11) ?
    Ru2 C28 . 2.172(12) ?
    Ru2 C25 . 2.177(11) ?
    Ru2 C30 . 2.177(11) ?
    Ru2 C29 . 2.179(11) ?
    Ru2 C23 . 2.182(12) ?
    Ru2 C24 . 2.197(12) ?
    O21 C31 . 1.229(15) ?
    O22 C32 . 1.188(14) ?
    C21 C22 . 1.407(15) ?
    C21 C25 . 1.430(16) ?
    C21 C31 . 1.447(17) ?
    C22 C23 . 1.408(17) ?
    C22 H22 . 0.9800 ?
    C23 C24 . 1.405(17) ?
    C23 H23 . 0.9800 ?
    C24 C25 . 1.415(17) ?
    C24 H24 . 0.9800 ?
    C25 H25 . 0.9800 ?
    C26 C27 . 1.410(15) ?
    C26 C30 . 1.449(15) ?
    C26 C32 . 1.475(16) ?
    C27 C28 . 1.410(17) ?
    C27 H27 . 0.9800 ?
    C28 C29 . 1.431(16) ?
    C28 H28 . 0.9800 ?
    C29 C30 . 1.402(16) ?
    C29 H29 . 0.9800 ?
    C30 H30 . 0.9800 ?
    C31 H31 . 0.9300 ?
    C32 H32 . 0.9300 ?
loop_
    _geom_angle_atom_site_label_1
    _geom_angle_atom_site_label_2
    _geom_angle_atom_site_label_3
    _geom_angle_site_symmetry_1
    _geom_angle_site_symmetry_3
    _geom_angle
    _geom_angle_publ_flag
    C6 Ru1 C7 . . 38.6(4) ?
    C6 Ru1 C5 . . 127.3(4) ?
    C7 Ru1 C5 . . 161.9(4) ?
    C6 Ru1 C2 . . 130.7(4) ?
    C7 Ru1 C2 . . 114.6(5) ?
    C5 Ru1 C2 . . 63.8(4) ?
    C6 Ru1 C10 . . 38.5(4) ?
    C7 Ru1 C10 . . 64.2(5) ?
    C5 Ru1 C10 . . 112.3(4) ?
    C2 Ru1 C10 . . 164.8(4) ?
    C6 Ru1 C8 . . 64.2(5) ?
    C7 Ru1 C8 . . 38.1(5) ?
    C5 Ru1 C8 . . 158.5(5) ?
    C2 Ru1 C8 . . 125.5(5) ?
    C10 Ru1 C8 . . 63.9(5) ?
    C6 Ru1 C1 . . 115.4(4) ?
    C7 Ru1 C1 . . 128.8(5) ?
    C5 Ru1 C1 . . 38.1(4) ?
    C2 Ru1 C1 . . 38.4(4) ?
    C10 Ru1 C1 . . 129.2(5) ?
    C8 Ru1 C1 . . 160.6(5) ?
    C6 Ru1 C4 . . 158.9(4) ?
    C7 Ru1 C4 . . 159.8(4) ?
    C5 Ru1 C4 . . 37.6(4) ?
    C2 Ru1 C4 . . 62.7(4) ?
    C10 Ru1 C4 . . 124.2(5) ?
    C8 Ru1 C4 . . 125.0(5) ?
    C1 Ru1 C4 . . 63.0(4) ?
    C6 Ru1 C9 . . 63.5(4) ?
    C7 Ru1 C9 . . 63.9(5) ?
    C5 Ru1 C9 . . 125.1(5) ?
    C2 Ru1 C9 . . 157.7(4) ?
    C10 Ru1 C9 . . 37.1(4) ?
    C8 Ru1 C9 . . 38.7(4) ?
    C1 Ru1 C9 . . 160.4(4) ?
    C4 Ru1 C9 . . 110.3(5) ?
    C6 Ru1 C3 . . 162.7(4) ?
    C7 Ru1 C3 . . 127.2(4) ?
    C5 Ru1 C3 . . 63.5(4) ?
    C2 Ru1 C3 . . 36.9(4) ?
    C10 Ru1 C3 . . 156.7(4) ?
    C8 Ru1 C3 . . 110.9(5) ?
    C1 Ru1 C3 . . 63.1(4) ?
    C4 Ru1 C3 . . 37.9(4) ?
    C9 Ru1 C3 . . 124.2(4) ?
    C5 C1 C2 . . 107.1(10) ?
    C5 C1 C11 . . 127.6(12) ?
    C2 C1 C11 . . 125.0(11) ?
    C5 C1 Ru1 . . 70.6(6) ?
    C2 C1 Ru1 . . 70.7(6) ?
    C11 C1 Ru1 . . 119.3(7) ?
    C3 C2 C1 . . 108.8(10) ?
    C3 C2 Ru1 . . 72.5(7) ?
    C1 C2 Ru1 . . 70.9(6) ?
    C3 C2 H2 . . 125.5 ?
    C1 C2 H2 . . 125.5 ?
    Ru1 C2 H2 . . 125.5 ?
    C2 C3 C4 . . 107.7(10) ?
    C2 C3 Ru1 . . 70.6(6) ?
    C4 C3 Ru1 . . 70.7(6) ?
    C2 C3 H3 . . 126.1 ?
    C4 C3 H3 . . 126.1 ?
    Ru1 C3 H3 . . 126.1 ?
    C5 C4 C3 . . 108.5(10) ?
    C5 C4 Ru1 . . 70.3(6) ?
    C3 C4 Ru1 . . 71.4(6) ?
    C5 C4 H4 . . 125.8 ?
    C3 C4 H4 . . 125.8 ?
    Ru1 C4 H4 . . 125.8 ?
    C4 C5 C1 . . 107.8(10) ?
    C4 C5 Ru1 . . 72.1(7) ?
    C1 C5 Ru1 . . 71.3(6) ?
    C4 C5 H5 . . 126.0 ?
    C1 C5 H5 . . 126.0 ?
    Ru1 C5 H5 . . 126.0 ?
    C7 C6 C10 . . 107.8(10) ?
    C7 C6 C12 . . 124.8(11) ?
    C10 C6 C12 . . 127.4(11) ?
    C7 C6 Ru1 . . 71.0(6) ?
    C10 C6 Ru1 . . 71.6(6) ?
    C12 C6 Ru1 . . 121.8(8) ?
    C8 C7 C6 . . 108.2(11) ?
    C8 C7 Ru1 . . 71.5(7) ?
    C6 C7 Ru1 . . 70.4(7) ?
    C8 C7 H7 . . 125.9 ?
    C6 C7 H7 . . 125.9 ?
    Ru1 C7 H7 . . 125.9 ?
    C7 C8 C9 . . 107.0(11) ?
    C7 C8 Ru1 . . 70.4(7) ?
    C9 C8 Ru1 . . 71.2(7) ?
    C7 C8 H8 . . 126.4 ?
    C9 C8 H8 . . 126.4 ?
    Ru1 C8 H8 . . 126.4 ?
    C10 C9 C8 . . 108.4(11) ?
    C10 C9 Ru1 . . 70.8(7) ?
    C8 C9 Ru1 . . 70.1(7) ?
    C10 C9 H9 . . 125.8 ?
    C8 C9 H9 . . 125.8 ?
    Ru1 C9 H9 . . 125.8 ?
    C9 C10 C6 . . 108.6(11) ?
    C9 C10 Ru1 . . 72.1(7) ?
    C6 C10 Ru1 . . 70.0(6) ?
    C9 C10 H10 . . 125.7 ?
    C6 C10 H10 . . 125.7 ?
    Ru1 C10 H10 . . 125.7 ?
    O1 C11 C1 . . 125.0(13) ?
    O1 C11 H11 . . 117.5 ?
    C1 C11 H11 . . 117.5 ?
    O2 C12 C6 . . 125.7(13) ?
    O2 C12 H12 . . 117.1 ?
    C6 C12 H12 . . 117.1 ?
    C21 Ru2 C26 . . 116.1(4) ?
    C21 Ru2 C22 . . 38.0(4) ?
    C26 Ru2 C22 . . 130.0(4) ?
    C21 Ru2 C27 . . 126.7(5) ?
    C26 Ru2 C27 . . 38.0(4) ?
    C22 Ru2 C27 . . 112.1(4) ?
    C21 Ru2 C28 . . 156.6(5) ?
    C26 Ru2 C28 . . 63.8(4) ?
    C22 Ru2 C28 . . 122.1(4) ?
    C27 Ru2 C28 . . 37.9(5) ?
    C21 Ru2 C25 . . 38.6(4) ?
    C26 Ru2 C25 . . 128.0(4) ?
    C22 Ru2 C25 . . 64.4(4) ?
    C27 Ru2 C25 . . 160.6(4) ?
    C28 Ru2 C25 . . 160.9(5) ?
    C21 Ru2 C30 . . 132.1(4) ?
    C26 Ru2 C30 . . 39.0(4) ?
    C22 Ru2 C30 . . 166.3(4) ?
    C27 Ru2 C30 . . 64.4(4) ?
    C28 Ru2 C30 . . 64.2(4) ?
    C25 Ru2 C30 . . 114.0(4) ?
    C21 Ru2 C29 . . 164.8(5) ?
    C26 Ru2 C29 . . 63.5(4) ?
    C22 Ru2 C29 . . 154.7(4) ?
    C27 Ru2 C29 . . 63.5(5) ?
    C28 Ru2 C29 . . 38.4(4) ?
    C25 Ru2 C29 . . 128.2(5) ?
    C30 Ru2 C29 . . 37.5(4) ?
    C21 Ru2 C23 . . 63.1(5) ?
    C26 Ru2 C23 . . 162.2(5) ?
    C22 Ru2 C23 . . 37.8(5) ?
    C27 Ru2 C23 . . 126.4(5) ?
    C28 Ru2 C23 . . 109.3(5) ?
    C25 Ru2 C23 . . 63.7(5) ?
    C30 Ru2 C23 . . 155.3(5) ?
    C29 Ru2 C23 . . 122.4(5) ?
    C21 Ru2 C24 . . 62.8(5) ?
    C26 Ru2 C24 . . 160.0(5) ?
    C22 Ru2 C24 . . 63.0(5) ?
    C27 Ru2 C24 . . 160.0(5) ?
    C28 Ru2 C24 . . 125.9(5) ?
    C25 Ru2 C24 . . 37.7(4) ?
    C30 Ru2 C24 . . 125.1(5) ?
    C29 Ru2 C24 . . 111.8(5) ?
    C23 Ru2 C24 . . 37.4(5) ?
    C22 C21 C25 . . 109.3(10) ?
    C22 C21 C31 . . 127.0(12) ?
    C25 C21 C31 . . 123.6(12) ?
    C22 C21 Ru2 . . 71.5(6) ?
    C25 C21 Ru2 . . 71.6(6) ?
    C31 C21 Ru2 . . 120.1(8) ?
    C21 C22 C23 . . 107.4(10) ?
    C21 C22 Ru2 . . 70.5(6) ?
    C23 C22 Ru2 . . 71.7(7) ?
    C21 C22 H22 . . 126.3 ?
    C23 C22 H22 . . 126.3 ?
    Ru2 C22 H22 . . 126.3 ?
    C24 C23 C22 . . 108.2(11) ?
    C24 C23 Ru2 . . 71.9(7) ?
    C22 C23 Ru2 . . 70.5(7) ?
    C24 C23 H23 . . 125.9 ?
    C22 C23 H23 . . 125.9 ?
    Ru2 C23 H23 . . 125.9 ?
    C23 C24 C25 . . 109.4(12) ?
    C23 C24 Ru2 . . 70.7(7) ?
    C25 C24 Ru2 . . 70.3(6) ?
    C23 C24 H24 . . 125.3 ?
    C25 C24 H24 . . 125.3 ?
    Ru2 C24 H24 . . 125.3 ?
    C24 C25 C21 . . 105.7(11) ?
    C24 C25 Ru2 . . 71.9(7) ?
    C21 C25 Ru2 . . 69.9(6) ?
    C24 C25 H25 . . 127.1 ?
    C21 C25 H25 . . 127.1 ?
    Ru2 C25 H25 . . 127.1 ?
    C27 C26 C30 . . 108.2(10) ?
    C27 C26 C32 . . 128.3(11) ?
    C30 C26 C32 . . 123.3(10) ?
    C27 C26 Ru2 . . 71.3(6) ?
    C30 C26 Ru2 . . 71.1(6) ?
    C32 C26 Ru2 . . 119.6(7) ?
    C28 C27 C26 . . 108.6(11) ?
    C28 C27 Ru2 . . 71.2(7) ?
    C26 C27 Ru2 . . 70.7(6) ?
    C28 C27 H27 . . 125.7 ?
    C26 C27 H27 . . 125.7 ?
    Ru2 C27 H27 . . 125.7 ?
    C27 C28 C29 . . 107.3(11) ?
    C27 C28 Ru2 . . 70.9(7) ?
    C29 C28 Ru2 . . 71.1(7) ?
    C27 C28 H28 . . 126.3 ?
    C29 C28 H28 . . 126.3 ?
    Ru2 C28 H28 . . 126.3 ?
    C30 C29 C28 . . 109.4(11) ?
    C30 C29 Ru2 . . 71.2(7) ?
    C28 C29 Ru2 . . 70.5(7) ?
    C30 C29 H29 . . 125.3 ?
    C28 C29 H29 . . 125.3 ?
    Ru2 C29 H29 . . 125.3 ?
    C29 C30 C26 . . 106.5(10) ?
    C29 C30 Ru2 . . 71.3(6) ?
    C26 C30 Ru2 . . 69.8(6) ?
    C29 C30 H30 . . 126.7 ?
    C26 C30 H30 . . 126.7 ?
    Ru2 C30 H30 . . 126.7 ?
    O21 C31 C21 . . 123.5(13) ?
    O21 C31 H31 . . 118.3 ?
    C21 C31 H31 . . 118.3 ?
    O22 C32 C26 . . 125.1(13) ?
    O22 C32 H32 . . 117.4 ?
    C26 C32 H32 . . 117.4 ?
loop_
    _geom_torsion_atom_site_label_1
    _geom_torsion_atom_site_label_2
    _geom_torsion_atom_site_label_3
    _geom_torsion_atom_site_label_4
    _geom_torsion_site_symmetry_1
    _geom_torsion_site_symmetry_2
    _geom_torsion_site_symmetry_3
    _geom_torsion_site_symmetry_4
    _geom_torsion
    _geom_torsion_publ_flag
    C5 C1 C2 C3 . . . . 1.4(12) ?
    C11 C1 C2 C3 . . . . 175.9(10) ?
    Ru1 C1 C2 C3 . . . . 63.0(8) ?
    C5 C1 C2 Ru1 . . . . -61.6(7) ?
    C11 C1 C2 Ru1 . . . . 112.9(10) ?
    C1 C2 C3 C4 . . . . -0.6(13) ?
    Ru1 C2 C3 C4 . . . . 61.3(8) ?
    C1 C2 C3 Ru1 . . . . -61.9(8) ?
    C2 C3 C4 C5 . . . . -0.4(14) ?
    Ru1 C3 C4 C5 . . . . 60.8(8) ?
    C2 C3 C4 Ru1 . . . . -61.2(8) ?
    C3 C4 C5 C1 . . . . 1.3(13) ?
    Ru1 C4 C5 C1 . . . . 62.8(7) ?
    C3 C4 C5 Ru1 . . . . -61.5(8) ?
    C2 C1 C5 C4 . . . . -1.6(12) ?
    C11 C1 C5 C4 . . . . -175.9(10) ?
    Ru1 C1 C5 C4 . . . . -63.3(8) ?
    C2 C1 C5 Ru1 . . . . 61.7(7) ?
    C11 C1 C5 Ru1 . . . . -112.6(11) ?
    C10 C6 C7 C8 . . . . 0.7(14) ?
    C12 C6 C7 C8 . . . . -177.8(11) ?
    Ru1 C6 C7 C8 . . . . -61.8(9) ?
    C10 C6 C7 Ru1 . . . . 62.5(8) ?
    C12 C6 C7 Ru1 . . . . -116.0(11) ?
    C6 C7 C8 C9 . . . . -1.0(14) ?
    Ru1 C7 C8 C9 . . . . -62.2(9) ?
    C6 C7 C8 Ru1 . . . . 61.1(8) ?
    C7 C8 C9 C10 . . . . 1.0(15) ?
    Ru1 C8 C9 C10 . . . . -60.7(9) ?
    C7 C8 C9 Ru1 . . . . 61.7(9) ?
    C8 C9 C10 C6 . . . . -0.5(15) ?
    Ru1 C9 C10 C6 . . . . -60.8(8) ?
    C8 C9 C10 Ru1 . . . . 60.2(9) ?
    C7 C6 C10 C9 . . . . -0.1(14) ?
    C12 C6 C10 C9 . . . . 178.4(11) ?
    Ru1 C6 C10 C9 . . . . 62.1(9) ?
    C7 C6 C10 Ru1 . . . . -62.2(8) ?
    C12 C6 C10 Ru1 . . . . 116.3(12) ?
    C5 C1 C11 O1 . . . . -12.4(18) ?
    C2 C1 C11 O1 . . . . 174.3(12) ?
    Ru1 C1 C11 O1 . . . . -99.6(13) ?
    C7 C6 C12 O2 . . . . -178.4(13) ?
    C10 C6 C12 O2 . . . . 3(2) ?
    Ru1 C6 C12 O2 . . . . 93.6(15) ?
    C25 C21 C22 C23 . . . . 0.8(13) ?
    C31 C21 C22 C23 . . . . 176.9(10) ?
    Ru2 C21 C22 C23 . . . . 62.7(8) ?
    C25 C21 C22 Ru2 . . . . -61.9(8) ?
    C31 C21 C22 Ru2 . . . . 114.2(11) ?
    C21 C22 C23 C24 . . . . 0.5(14) ?
    Ru2 C22 C23 C24 . . . . 62.4(9) ?
    C21 C22 C23 Ru2 . . . . -61.9(7) ?
    C22 C23 C24 C25 . . . . -1.6(15) ?
    Ru2 C23 C24 C25 . . . . 59.9(9) ?
    C22 C23 C24 Ru2 . . . . -61.5(8) ?
    C23 C24 C25 C21 . . . . 2.0(14) ?
    Ru2 C24 C25 C21 . . . . 62.1(7) ?
    C23 C24 C25 Ru2 . . . . -60.1(9) ?
    C22 C21 C25 C24 . . . . -1.7(12) ?
    C31 C21 C25 C24 . . . . -178.0(10) ?
    Ru2 C21 C25 C24 . . . . -63.5(8) ?
    C22 C21 C25 Ru2 . . . . 61.8(8) ?
    C31 C21 C25 Ru2 . . . . -114.5(11) ?
    C30 C26 C27 C28 . . . . 0.6(12) ?
    C32 C26 C27 C28 . . . . -174.8(10) ?
    Ru2 C26 C27 C28 . . . . -61.4(8) ?
    C30 C26 C27 Ru2 . . . . 61.9(7) ?
    C32 C26 C27 Ru2 . . . . -113.4(11) ?
    C26 C27 C28 C29 . . . . -1.1(13) ?
    Ru2 C27 C28 C29 . . . . -62.2(8) ?
    C26 C27 C28 Ru2 . . . . 61.1(8) ?
    C27 C28 C29 C30 . . . . 1.3(14) ?
    Ru2 C28 C29 C30 . . . . -60.8(8) ?
    C27 C28 C29 Ru2 . . . . 62.1(8) ?
    C28 C29 C30 C26 . . . . -0.9(13) ?
    Ru2 C29 C30 C26 . . . . -61.3(7) ?
    C28 C29 C30 Ru2 . . . . 60.4(9) ?
    C27 C26 C30 C29 . . . . 0.2(12) ?
    C32 C26 C30 C29 . . . . 175.9(10) ?
    Ru2 C26 C30 C29 . . . . 62.3(8) ?
    C27 C26 C30 Ru2 . . . . -62.1(8) ?
    C32 C26 C30 Ru2 . . . . 113.6(9) ?
    C22 C21 C31 O21 . . . . 6.2(19) ?
    C25 C21 C31 O21 . . . . -178.2(12) ?
    Ru2 C21 C31 O21 . . . . 94.9(14) ?
    C27 C26 C32 O22 . . . . -6.7(19) ?
    C30 C26 C32 O22 . . . . 178.6(12) ?
    Ru2 C26 C32 O22 . . . . -95.5(13) ?
loop_
    _geom_hbond_atom_site_label_D
    _geom_hbond_atom_site_label_H
    _geom_hbond_atom_site_label_A
    _geom_hbond_site_symmetry_A
    _geom_hbond_distance_DH
    _geom_hbond_distance_HA
    _geom_hbond_distance_DA
    _geom_hbond_angle_DHA
    C2 H2 O21 . 0.98 2.64 3.456(16) 141
    C3 H3 O1 3_745 0.98 2.62 3.536(15) 156
    C4 H4 O21 3_745 0.98 2.45 3.406(16) 164
    C9 H9 O22 3_745 0.98 2.42 3.370(16) 162
    C23 H23 O1 3_645 0.98 2.44 3.379(17) 161
    C28 H28 O2 3_645 0.98 2.43 3.392(16) 167
    C30 H30 O2 4_665 0.98 2.63 3.436(14) 140
    C8 H8 Cg 3_745 0.98 2.78 3.546(15) 135
_shelx_hkl_file
;
   1   0   0   -0.28    0.04
   2   0   0  194.18   11.20
   3   0   0    0.12    0.19
   4   0   0    1.20    0.39
   5   0   0    0.63    0.30
   6   0   0   54.36    3.70
   7   0   0    0.05    0.25
   8   0   0   59.18    4.20
   9   0   0   -0.21    0.26
  10   0   0    0.21    0.44
  11   0   0    0.20    0.38
   0  -1   0    0.01    0.02
   1  -1   0  938.49   50.80
   1   1   0  850.20   50.71
   2   1   0   -0.11    0.11
   2  -1   0    0.11    0.22
   3   1   0   26.66    1.80
   3  -1   0   27.41    1.90
   4  -1   0    3.88    0.57
   4   1   0    4.17    0.51
   5  -1   0  180.84   10.99
   5   1   0  186.09   10.88
   6  -1   0   15.17    1.36
   6   1   0   10.56    1.14
   7  -1   0   63.80    4.40
   7   1   0   62.90    4.27
   8  -1   0    2.52    0.77
   8   1   0    1.37    0.55
   9  -1   0   15.79    1.77
   9   1   0   16.33    1.69
  10  -1   0    0.07    0.35
  10   1   0   -0.68    0.29
  11  -1   0    1.08    0.65
   1  -2   0    0.30    0.21
   2  -2   0  248.47   13.94
   2   2   0  230.92   13.75
   3  -2   0   -0.02    0.23
   3   2   0    0.08    0.10
   4   2   0   46.63    3.07
   4  -2   0   50.28    3.31
   5   2   0   22.16    1.73
   5  -2   0   25.43    2.00
   6   2   0   76.19    4.86
   6  -2   0   75.39    5.08
   7  -2   0   19.72    1.83
   7   2   0   15.95    1.51
   8   2   0   62.82    4.17
   8  -2   0   56.11    4.34
   9   2   0    2.46    0.66
   9  -2   0    2.64    0.92
  10  -2   0    0.36    0.38
  11  -2   0    1.12    0.52
   0  -3   0   -0.01    0.06
   1  -3   0    0.53    0.32
  -1  -3   0    0.60    0.20
   2  -3   0    0.48    0.35
   2   3   0    0.45    0.15
   3   3   0  124.69    7.70
   3  -3   0  138.83    8.00
   4  -3   0    7.24    0.91
   4   3   0    8.39    0.77
   5   3   0   47.18    3.12
   5  -3   0   47.72    3.43
   6  -3   0   34.78    2.83
   6   3   0   35.84    2.53
   7  -3   0   14.01    1.59
   8   3   0   15.37    1.54
   8  -3   0   19.03    1.95
   9  -3   0    3.65    1.05
  10  -3   0    0.19    0.51
  11  -3   0    0.50    0.56
   1  -4   0    0.80    0.35
  -1  -4   0    0.89    0.27
  -2  -4   0   28.36    1.89
   2  -4   0   29.83    2.14
   3  -4   0    1.04    0.45
   4   4   0   62.61    4.06
   4  -4   0   69.15    4.45
   5  -4   0   21.57    2.02
   5   4   0   22.95    1.69
   6   4   0   -0.03    0.18
   6  -4   0   -0.05    0.44
   7   4   0   32.67    2.44
   7  -4   0   33.32    2.88
   8  -4   0   -0.05    0.46
   9  -4   0   14.07    1.81
  10  -4   0    1.05    0.54
   0  -5   0   -0.01    0.09
   1  -5   0   47.47    3.17
  -1  -5   0   47.63    3.03
   2  -5   0    7.16    0.89
  -2  -5   0    7.04    0.67
   3  -5   0   23.95    2.02
  -3  -5   0   24.24    1.68
   4  -5   0    0.50    0.44
   4   5   0    0.44    0.21
   5  -5   0   10.86    1.30
   5   5   0   10.40    0.96
   6   5   0   22.03    1.66
   6  -5   0   18.28    2.01
   7  -5   0    8.12    1.26
   8  -5   0   17.68    2.04
   9  -5   0    3.55    1.17
  10  -5   0    2.54    0.90
  -1  -6   0    6.98    0.75
   1  -6   0    7.38    0.89
  -2  -6   0   84.63    5.10
   2  -6   0   81.71    5.37
  -3  -6   0   13.69    1.13
   3  -6   0   14.44    1.51
  -4  -6   0    6.40    0.71
   4  -6   0    6.66    1.06
   5   6   0    0.89    0.30
   5  -6   0   -0.21    0.41
   6  -6   0    0.03    0.34
   7  -6   0   18.92    2.14
   8  -6   0   10.90    1.66
   9  -6   0    6.65    1.61
  10  -6   0    2.12    0.92
   0  -7   0    0.12    0.20
   1  -7   0   67.41    4.39
  -1  -7   0   64.69    4.21
   2  -7   0   24.89    2.01
  -2  -7   0   22.64    1.75
  -3  -7   0    3.28    0.53
   3  -7   0    4.28    0.98
   4  -7   0    7.00    1.33
  -4  -7   0    5.93    0.69
   5  -7   0    0.86    0.66
   6  -7   0    3.19    1.02
   7  -7   0   39.19    3.47
   8  -7   0   16.34    2.07
   9  -7   0    5.66    1.48
  -1  -8   0    5.19    0.89
   1  -8   0    5.47    0.85
  -2  -8   0   26.59    2.03
   2  -8   0   27.94    2.31
   3  -8   0   25.31    2.29
  -3  -8   0   25.41    1.91
   4  -8   0    8.89    1.29
   5  -8   0    4.05    1.12
   6  -8   0   32.01    2.97
   7  -8   0    3.43    1.14
   8  -8   0   28.84    3.01
   9  -8   0    4.53    1.40
   0  -9   0    0.03    0.20
   1  -9   0   74.65    5.08
  -1  -9   0   76.31    4.95
   2  -9   0   16.26    1.81
  -2  -9   0   22.01    1.72
   3  -9   0    1.47    0.62
   4  -9   0   20.36    2.10
   5  -9   0   19.50    2.13
   6  -9   0    1.89    0.94
   7  -9   0   41.85    3.75
   8  -9   0    1.50    0.87
   0 -10   0   73.24    4.96
  -1 -10   0    4.73    0.90
   1 -10   0    1.83    0.63
   2 -10   0   45.57    3.53
   3 -10   0   16.60    1.83
   4 -10   0    7.14    1.43
   5 -10   0   14.71    1.85
   6 -10   0   24.10    2.59
   7 -10   0   -0.60    0.49
   0 -11   0    0.67    0.47
   1 -11   0   33.38    2.78
  -1 -11   0   32.06    2.62
   2 -11   0    5.70    1.24
   3 -11   0    0.97    0.57
   4 -11   0    8.62    1.39
   5 -11   0   10.22    1.49
   6 -11   0    7.83    1.64
   0 -12   0    2.13    0.74
   1 -12   0    0.61    0.38
   2 -12   0    2.03    0.78
   3 -12   0    3.75    1.12
   4 -12   0    3.17    1.00
   5 -12   0    5.45    1.37
   1 -13   0   -0.34    0.22
   2 -13   0    0.86    0.48
   3 -13   0    1.30    0.63
   0   0  -1   -0.01    0.01
   1   0  -1    8.55    0.63
   1   0   1    9.49    0.62
   2   0  -1  141.19    8.29
   2   0   1  143.57    8.27
   3   0   1   23.65    1.61
   3   0  -1   22.46    1.62
   4   0  -1   42.55    2.82
   4   0   1   41.62    2.78
   5   0   1   58.14    3.88
   5   0  -1   61.45    3.94
   6   0  -1    7.51    0.95
   6   0   1    9.34    1.02
   7   0  -1    9.73    1.15
   7   0   1    9.21    1.10
   8   0  -1   14.80    1.50
   8   0   1   10.94    1.33
   9   0   1    0.31    0.33
   9   0  -1    0.34    0.37
  10   0   1    3.56    0.87
  11   0  -1    3.46    0.95
   0  -1  -1    4.14    0.29
   0  -1   1    3.42    0.31
   1   1  -1   91.47    5.22
   1  -1   1   86.34    5.23
   1  -1  -1   91.95    5.24
   1   1   1   87.75    5.11
   2  -1   1   60.32    3.79
   2   1  -1   64.54    3.73
   2   1   1   61.72    3.65
   2  -1  -1   60.41    3.78
   3   1  -1  101.04    5.92
   3  -1   1   98.84    5.98
   3  -1  -1  100.28    6.00
   3   1   1   95.81    5.84
   4   1  -1   50.41    3.30
   4  -1   1   50.08    3.37
   4  -1  -1   50.73    3.38
   4   1   1   53.31    3.26
   5   1  -1   28.86    2.19
   5  -1   1   30.18    2.27
   5  -1  -1   29.13    2.27
   5   1   1   32.89    2.18
   6  -1   1   34.35    2.50
   6   1  -1   30.89    2.38
   6  -1  -1   34.15    2.52
   6   1   1   29.45    2.30
   7   1  -1    5.10    0.80
   7   1   1    6.06    0.81
   8   1  -1    5.14    1.06
   8  -1   1    6.07    1.16
   8  -1  -1    6.09    1.18
   8   1   1    6.74    0.92
   9   1  -1   24.72    2.26
   9  -1   1   24.86    2.32
   9  -1  -1   24.34    2.33
   9   1   1   26.49    2.27
  10   1  -1    2.66    0.79
  10  -1   1    4.33    1.07
  10   1   1    2.79    0.84
  10  -1  -1    1.83    0.74
  11  -1   1    0.20    0.46
  11  -1  -1   -0.10    0.36
   1   2  -1   68.27    3.89
   1  -2   1   63.46    3.95
  -1  -2  -1   67.44    3.78
   1  -2  -1   60.76    3.93
   2  -2   1  191.60   11.22
   2   2  -1  185.08   11.10
   2  -2  -1  198.31   11.23
   2   2   1  191.92   11.01
   3   2  -1   34.47    2.20
   3  -2   1   31.23    2.31
   3  -2  -1   32.36    2.31
   3   2   1   33.92    2.11
   4  -2   1   53.78    3.63
   4   2  -1   54.55    3.47
   4   2   1   52.93    3.39
   4  -2  -1   56.75    3.66
   5  -2   1   58.33    3.85
   5   2  -1   56.28    3.64
   5  -2  -1   54.76    3.83
   5   2   1   54.28    3.57
   6  -2   1   20.22    1.81
   6   2  -1   21.15    1.65
   6  -2  -1   16.99    1.74
   6   2   1   18.34    1.55
   7   2  -1   10.60    1.17
   7  -2   1   11.56    1.34
   7   2   1   10.96    1.15
   7  -2  -1   13.05    1.44
   8  -2   1   34.16    2.80
   8   2  -1   31.34    2.55
   8  -2  -1   32.07    2.76
   8   2   1   32.18    2.53
   9   2  -1    1.22    0.56
   9  -2   1    0.94    0.63
   9   2   1    0.52    0.42
   9  -2  -1    1.46    0.69
  10  -2   1    9.83    1.52
  10  -2  -1   12.65    1.61
  11  -2   1    5.68    1.29
  11  -2  -1    5.87    1.45
   0  -3  -1   22.90    1.36
   0  -3   1   16.31    1.32
   1  -3   1  146.18    8.40
  -1  -3  -1  147.36    8.21
  -1  -3   1  131.38    8.27
   1  -3  -1  143.88    8.38
   2  -3   1   42.57    2.88
   2   3  -1   44.54    2.73
   2  -3  -1   41.55    2.87
   2   3   1   43.85    2.61
   3  -3   1  139.38    7.97
   3   3  -1  125.47    7.72
   3  -3  -1  137.03    7.95
   3   3   1  122.31    7.60
   4   3  -1   32.52    2.22
   4  -3   1   32.78    2.46
   4  -3  -1   32.07    2.44
   4   3   1   31.62    2.13
   5  -3   1   18.91    1.74
   5   3  -1   18.80    1.49
   5  -3  -1   16.78    1.65
   5   3   1   18.66    1.42
   6  -3   1   21.70    2.02
   6   3  -1   20.36    1.72
   6   3   1   21.04    1.67
   6  -3  -1   24.28    2.05
   7   3  -1   31.37    2.36
   7  -3   1   30.76    2.64
   7  -3  -1   29.67    2.63
   7   3   1   29.72    2.27
   8  -3   1    3.69    0.99
   8   3  -1    3.20    0.77
   8   3   1    4.44    0.83
   8  -3  -1    4.13    1.02
   9   3  -1   34.18    2.92
   9  -3   1   40.38    3.32
   9  -3  -1   38.26    3.26
  10  -3   1    3.93    1.17
  10  -3  -1    4.17    1.12
  11  -3   1    0.79    0.67
  11  -3  -1    1.65    0.68
   0  -4  -1   52.40    2.90
   0  -4   1   38.48    2.85
  -1  -4  -1   34.19    2.03
   1  -4   1   29.32    2.16
   1  -4  -1   27.46    2.13
  -1  -4   1   33.89    2.09
   2  -4   1   88.90    5.60
  -2  -4  -1   90.89    5.30
  -2  -4   1   89.49    5.38
   2  -4  -1   89.60    5.60
   3  -4   1   15.79    1.52
   3   4  -1   18.79    1.33
   3   4   1   16.03    1.18
   3  -4  -1   18.95    1.56
   4   4  -1   40.44    2.80
   4  -4   1   47.36    3.17
   4   4   1   39.47    2.69
   4  -4  -1   44.80    3.12
   5   4  -1   39.23    2.67
   5  -4   1   38.76    3.01
   5  -4  -1   35.86    2.95
   5   4   1   39.86    2.59
   6  -4   1   29.80    2.60
   6   4  -1   29.86    2.25
   6  -4  -1   29.47    2.57
   6   4   1   31.30    2.18
   7  -4   1    7.87    1.29
   7   4  -1    8.67    0.98
   7   4   1    8.63    0.90
   7  -4  -1    8.28    1.56
   8   4  -1   20.28    1.83
   8  -4   1   20.88    2.19
   8  -4  -1   24.59    2.35
   9  -4   1    0.40    0.53
   9  -4  -1    0.25    0.50
  10  -4   1    6.62    1.61
  10  -4  -1    8.22    1.77
   0  -5   1   29.27    2.05
   1  -5   1   57.91    3.86
  -1  -5  -1   60.11    3.70
   1  -5  -1   58.43    3.85
  -1  -5   1   62.43    3.77
  -2  -5  -1   18.75    1.35
   2  -5   1   21.03    1.68
   2  -5  -1   18.55    1.63
  -2  -5   1   19.39    1.44
  -3  -5  -1   27.35    1.78
   3  -5   1   25.08    2.11
   3  -5  -1   26.82    2.17
   4   5  -1   41.07    2.66
   4  -5   1   39.18    3.04
   4   5   1   38.78    2.53
   4  -5  -1   38.97    3.01
   5   5  -1    8.51    0.87
   5  -5   1   10.38    1.29
   5   5   1    7.85    0.76
   5  -5  -1    6.30    1.27
   6   5  -1   23.61    1.76
   6  -5   1   20.71    2.10
   6  -5  -1   17.67    2.01
   7   5  -1   14.75    1.37
   7  -5   1   11.97    1.62
   7  -5  -1   11.37    1.59
   8  -5   1    1.05    0.72
   8  -5  -1    0.20    0.53
   9  -5   1   11.66    1.64
   9  -5  -1   10.51    1.61
  10  -5   1    4.62    1.23
  10  -5  -1    3.12    1.12
   0  -6   1   31.34    2.23
   1  -6   1   60.49    3.69
  -1  -6  -1   49.38    3.43
   1  -6  -1   59.21    3.67
  -1  -6   1   50.70    3.49
   2  -6   1   41.58    2.93
  -2  -6  -1   39.45    2.60
  -2  -6   1   39.60    2.67
   2  -6  -1   39.63    2.90
   3  -6   1   30.03    2.34
  -3  -6  -1   27.54    1.88
   3  -6  -1   27.27    2.29
  -3  -6   1   26.63    1.96
  -4  -6  -1    3.05    0.52
   4  -6   1    2.98    0.85
   4  -6  -1    2.81    0.87
   5   6  -1   21.28    1.49
   5  -6   1   14.48    1.77
   5  -6  -1   14.30    1.73
   6  -6   1   30.81    2.79
   6  -6  -1   31.22    2.77
   7  -6   1   10.11    1.48
   7  -6  -1   12.45    1.65
   8  -6   1    4.57    1.30
   8  -6  -1    9.31    1.76
   9  -6   1   -0.19    0.51
   9  -6  -1    0.78    0.67
  10  -6   1    3.09    1.08
  10  -6  -1    2.62    1.05
   0  -7   1   20.54    1.67
   1  -7   1   15.64    1.49
  -1  -7  -1   15.51    1.34
   1  -7  -1   16.32    1.48
  -1  -7   1   17.78    1.43
  -2  -7  -1   28.44    2.05
   2  -7   1   30.89    2.39
  -2  -7   1   26.48    2.09
   2  -7  -1   33.54    2.43
  -3  -7  -1   25.35    1.81
   3  -7   1   25.58    2.23
  -3  -7   1   24.68    1.88
   3  -7  -1   26.81    2.24
   4  -7   1   27.85    2.55
  -4  -7  -1   31.07    2.10
   4  -7  -1   29.37    2.60
  -4  -7   1   31.95    2.22
   5  -7   1   24.81    2.39
   5  -7  -1   26.58    2.45
  -5  -7   1   26.12    1.95
   6  -7   1   27.47    2.57
   6  -7  -1   23.74    2.45
   7  -7   1    5.26    1.31
   7  -7  -1    6.57    1.51
   8  -7   1    3.50    1.21
   8  -7  -1    3.58    1.19
   9  -7   1    3.59    1.18
   9  -7  -1    2.43    0.98
   0  -8   1    0.91    0.40
   0  -8  -1    2.11    0.60
  -1  -8  -1   13.72    1.28
   1  -8   1   14.14    1.43
  -1  -8   1   13.89    1.29
   1  -8  -1   13.31    1.38
   2  -8   1   25.10    2.32
  -2  -8  -1   30.50    2.12
   2  -8  -1   29.50    2.40
  -2  -8   1   28.28    2.14
  -3  -8  -1   21.11    1.63
   3  -8   1   20.43    2.02
   3  -8  -1   21.23    2.04
  -3  -8   1   22.09    1.72
   4  -8   1   10.40    1.44
   4  -8  -1   11.64    1.47
  -4  -8   1   11.11    1.10
   5  -8   1   24.61    2.38
   5  -8  -1   23.67    2.34
   6  -8   1    1.81    0.84
   6  -8  -1    2.56    0.97
   7  -8   1   26.52    2.73
   7  -8  -1   26.34    2.74
   8  -8   1    6.69    1.62
   8  -8  -1   11.40    1.71
   9  -8   1    0.01    0.44
   9  -8  -1    0.95    0.63
   0  -9  -1    8.43    1.09
   1  -9   1    4.13    0.96
   1  -9  -1    4.60    0.99
  -1  -9   1    4.46    0.86
  -2  -9  -1    9.94    1.01
   2  -9   1    6.22    1.28
  -2  -9   1    7.85    0.97
   2  -9  -1    6.45    1.06
   3  -9   1   22.65    2.16
   3  -9  -1   24.06    2.18
  -3  -9   1   20.32    1.77
   4  -9   1   10.50    1.41
   4  -9  -1   10.98    1.47
   5  -9   1    3.31    1.08
   5  -9  -1    4.75    1.18
   6  -9   1   19.05    2.19
   6  -9  -1   17.25    2.04
   7  -9   1    8.72    1.83
   7  -9  -1   10.70    1.64
   8  -9   1    3.34    1.24
   8  -9  -1    3.43    1.11
   0 -10  -1   12.12    1.34
  -1 -10  -1    6.47    1.10
   1 -10   1    6.31    1.19
  -1 -10   1    7.32    1.01
   1 -10  -1    2.73    0.87
   2 -10   1   30.79    2.77
   2 -10  -1   37.94    2.92
  -2 -10   1   33.68    2.60
   3 -10   1    3.78    1.02
   3 -10  -1    3.47    1.01
   4 -10   1   10.99    1.58
   4 -10  -1   13.68    1.63
   5 -10   1    4.78    1.28
   5 -10  -1    3.16    0.97
   6 -10   1    3.21    1.10
   6 -10  -1    2.82    1.03
   7 -10   1    2.39    1.05
   7 -10  -1    5.40    1.46
   0 -11  -1    0.90    0.52
   1 -11   1   27.68    2.44
  -1 -11   1   26.07    2.29
   2 -11   1    1.77    0.73
   2 -11  -1    1.46    0.68
   3 -11   1   23.88    2.37
   3 -11  -1   24.06    2.37
   4 -11   1   -0.31    0.31
   4 -11  -1    0.24    0.50
   5 -11   1    3.71    1.08
   5 -11  -1    4.47    1.19
   6 -11   1    1.67    0.79
   6 -11  -1    1.21    0.62
   0 -12   1    6.77    1.06
   1 -12   1    0.61    0.41
   1 -12  -1    0.03    0.24
   2 -12   1   21.36    2.23
   2 -12  -1   23.16    2.27
   3 -12   1   -0.32    0.49
   3 -12  -1   -0.40    0.38
   4 -12   1    1.32    0.71
   4 -12  -1    4.39    1.21
   5 -12   1    0.71    0.73
   5 -12  -1    0.49    0.53
   1 -13   1    2.66    0.93
   2 -13   1    3.90    1.06
   2 -13  -1    3.20    0.94
   3 -13   1    3.11    1.07
   3 -13  -1    3.65    1.03
   0   0  -2   -0.01    0.02
   1   0  -2   -0.07    0.10
   1   0   2    0.19    0.10
   2   0   2   13.85    1.00
   2   0  -2   14.00    1.03
   3   0  -2    6.81    0.67
   3   0   2    6.36    0.63
   4   0   2   34.11    2.30
   4   0  -2   33.25    2.35
   6   0   2   11.93    1.15
   6   0  -2    9.10    1.09
   7   0  -2    0.06    0.36
   7   0   2    0.34    0.38
   8   0  -2    2.71    0.81
   8   0   2    3.35    0.81
   9   0  -2    5.96    1.22
   9   0   2    5.33    1.15
  10   0  -2   19.75    2.10
  10   0   2   21.39    2.09
  11   0  -2    2.75    0.81
   0  -1   2    0.00    0.12
   0  -1  -2   -0.12    0.08
   1  -1   2    0.68    0.20
   1   1  -2    0.61    0.18
   1  -1  -2    0.62    0.20
   2   1  -2    5.29    0.51
   2  -1   2    3.83    0.53
   2  -1  -2    5.06    0.52
   2   1   2    4.29    0.38
   3   1  -2   17.22    1.30
   3  -1   2   17.22    1.34
   3  -1  -2   17.35    1.35
   3   1   2   16.83    1.19
   4  -1   2   82.29    5.10
   4   1  -2   82.48    5.07
   4  -1  -2   82.51    5.13
   4   1   2   78.99    4.93
   5  -1   2   31.69    2.35
   5   1  -2   31.56    2.31
   5   1   2   30.39    2.18
   5  -1  -2   32.91    2.40
   6   1  -2   12.05    1.22
   6   1   2   11.98    1.14
   7  -1   2    3.52    0.83
   7   1  -2    4.30    0.88
   7  -1  -2    3.48    0.87
   7   1   2    2.98    0.74
   8  -1   2    1.94    0.69
   8   1  -2    2.07    0.71
   8   1   2    2.00    0.60
   8  -1  -2    2.39    0.81
   9  -1   2   22.47    2.19
   9   1  -2   22.82    2.15
   9   1   2   24.28    2.12
   9  -1  -2   23.20    2.27
  10  -1   2    4.22    1.10
  10   1  -2    3.21    0.90
  10  -1  -2    3.63    1.03
  11  -1   2    9.19    1.39
  11   1  -2    8.44    1.24
  11  -1  -2    7.06    1.56
   0  -2   2    9.58    0.77
   0  -2  -2    9.93    0.70
  -1  -2  -2    5.55    0.37
   1  -2   2    6.20    0.60
   1   2  -2    5.63    0.52
   1  -2  -2    5.08    0.54
   2  -2   2    7.51    0.75
   2   2  -2    6.15    0.63
   2   2   2    7.14    0.49
   2  -2  -2    7.54    0.74
   3   2  -2   72.89    4.26
   3  -2   2   63.29    4.31
   3   2   2   70.36    4.07
   3  -2  -2   65.66    4.31
   4   2  -2   59.63    3.80
   4  -2   2   56.79    3.91
   4   2   2   60.50    3.66
   4  -2  -2   60.24    3.94
   5   2  -2   81.73    5.19
   5  -2   2   82.88    5.34
   5  -2  -2   80.77    5.35
   5   2   2   83.92    5.07
   6   2  -2    6.49    0.82
   6  -2   2    5.57    1.07
   6   2   2    5.61    0.70
   6  -2  -2    5.11    1.06
   7   2  -2    0.21    0.35
   7  -2   2    0.34    0.48
   7   2   2    1.48    0.48
   7  -2  -2    1.22    0.59
   8   2  -2    3.78    0.86
   8  -2   2    3.50    0.95
   8  -2  -2    3.10    0.90
   8   2   2    3.04    0.70
   9  -2   2    5.96    1.29
   9   2  -2    7.94    1.07
   9  -2  -2    4.95    1.17
  10  -2   2   16.26    1.88
  10   2  -2   14.93    1.68
  10  -2  -2   14.97    1.82
  11  -2   2    5.76    1.35
  11  -2  -2    4.29    1.24
   0  -3  -2    2.03    0.33
   0  -3   2    1.78    0.38
  -1  -3  -2    4.54    0.40
   1  -3   2    4.63    0.59
   1  -3  -2    4.91    0.55
  -2  -3  -2   16.53    1.08
   2  -3   2   17.71    1.40
   2   3  -2   18.75    1.31
   2  -3  -2   16.77    1.37
   3  -3   2   38.41    2.61
   3   3  -2   35.92    2.44
   3  -3  -2   38.72    2.60
   3   3   2   33.91    2.22
   4   3  -2  239.22   13.85
   4  -3   2  230.35   14.05
   4   3   2  246.29   13.66
   4  -3  -2  226.85   14.02
   5   3  -2   21.30    1.74
   5  -3   2   24.86    2.01
   5  -3  -2   22.99    1.99
   5   3   2   22.45    1.62
   6  -3   2   11.69    1.40
   6   3  -2   12.36    1.20
   6   3   2   12.27    1.08
   6  -3  -2   11.28    1.38
   7  -3   2    1.08    0.61
   7   3  -2    0.93    0.41
   7   3   2    1.39    0.42
   7  -3  -2    1.55    0.68
   8  -3   2    7.95    1.51
   8   3  -2    7.18    1.01
   8  -3  -2    8.10    1.24
   9   3  -2    8.10    1.13
   9  -3   2   11.26    1.53
   9  -3  -2    9.77    1.49
  10  -3   2   10.39    1.58
  10  -3  -2   13.35    1.74
  11  -3   2    6.19    1.46
  11  -3  -2    5.99    1.44
   0  -4   2   10.61    0.89
   0  -4  -2    8.39    0.78
   1  -4   2   82.12    4.69
   1  -4  -2   67.59    4.59
  -2  -4  -2   23.76    1.49
   2  -4   2   23.19    1.80
   2  -4  -2   22.88    1.79
   3   4  -2  282.27   15.77
   3  -4   2  265.36   15.96
   3  -4  -2  263.91   15.94
   4  -4   2  129.76    7.67
   4   4  -2  113.37    7.34
   4   4   2  115.43    7.12
   4  -4  -2  131.21    7.67
   5  -4   2   92.13    6.24
   5   4  -2   98.04    5.95
   5  -4  -2   89.29    6.20
   5   4   2   98.63    5.75
   6   4  -2    4.12    0.65
   6  -4   2    4.94    1.11
   6   4   2    4.47    0.56
   6  -4  -2    4.44    1.05
   7  -4   2    2.40    0.83
   7   4  -2    2.76    0.63
   7  -4  -2    2.52    0.85
   8   4  -2    1.82    0.57
   8  -4   2    2.57    0.95
   8  -4  -2    1.82    0.77
   9  -4   2   14.02    1.81
   9  -4  -2   15.11    1.88
  10  -4   2    0.92    0.71
  10  -4  -2    1.58    0.78
   1  -5  -2   32.98    2.32
  -2  -5  -2  191.82   10.91
   2  -5   2  183.77   11.27
   2  -5  -2  180.60   11.25
  -2  -5   2  196.72   11.11
   3   5  -2   70.29    4.35
  -3  -5  -2   68.92    4.13
   3  -5   2   69.83    4.61
   3  -5  -2   67.22    4.58
   4  -5   2  213.05   12.86
   4   5  -2  210.37   12.50
   4  -5  -2  213.19   12.85
   5   5  -2    9.81    1.05
   5  -5   2   12.73    1.46
   5   5   2   10.06    0.86
   5  -5  -2   12.68    1.43
   6   5  -2    9.63    1.03
   6  -5   2    9.10    1.29
   6  -5  -2    8.28    1.28
   7   5  -2    6.71    0.87
   7  -5   2    4.59    1.18
   7  -5  -2    6.08    1.34
   8  -5   2   11.19    1.62
   8  -5  -2    9.87    1.54
   9  -5   2    6.00    1.37
   9  -5  -2    4.42    1.24
  10  -5   2   11.03    1.71
  10  -5  -2   13.61    1.93
   0  -6   2   15.83    1.40
   0  -6  -2   17.70    1.39
  -1  -6  -2   82.22    5.02
   1  -6   2   81.81    5.23
   2  -6   2   28.82    2.21
  -2  -6  -2   25.99    1.83
  -2  -6   2   27.86    1.99
   2  -6  -2   27.74    2.18
  -3  -6  -2  116.92    6.93
   3  -6   2  111.97    7.40
   3  -6  -2  117.59    7.43
  -3  -6   2  122.61    7.16
   4  -6   2   18.57    1.90
  -4  -6  -2   22.34    1.47
   4  -6  -2   20.00    1.91
   5  -6   2   31.67    2.83
   5   6  -2   37.00    2.45
   5  -6  -2   29.90    2.73
   6   6  -2    0.54    0.30
   6  -6   2   -0.66    0.33
   6  -6  -2    1.52    0.72
   7  -6   2    1.64    0.79
   7  -6  -2    1.97    0.87
   8  -6   2    9.59    1.50
   8  -6  -2    9.28    1.82
   9  -6   2   10.71    1.69
   9  -6  -2   11.75    1.76
  10  -6   2    4.22    1.21
  10  -6  -2    5.91    1.54
   0  -7   2    0.28    0.32
   0  -7  -2    0.03    0.33
  -1  -7  -2   16.43    1.37
   1  -7   2   17.07    1.56
  -2  -7  -2   46.64    3.09
   2  -7   2   47.46    3.44
  -2  -7   2   45.36    3.20
   2  -7  -2   53.30    3.51
  -3  -7  -2    9.65    0.87
   3  -7   2   10.62    1.30
   3  -7  -2    9.16    1.21
  -3  -7   2    8.90    0.97
   4  -7   2   28.97    2.69
   4  -7  -2   31.74    2.75
  -4  -7   2   38.73    2.50
   5  -7   2    1.05    0.66
  -5  -7   2    1.50    0.46
   5  -7  -2    1.58    0.73
   6  -7   2    1.33    0.74
   6  -7  -2    0.91    0.73
   7  -7   2    4.76    1.36
   7  -7  -2    7.19    1.57
   8  -7   2    6.78    1.58
   8  -7  -2    6.58    1.61
   9  -7   2    7.09    1.68
   9  -7  -2    8.36    1.84
   0  -8  -2    5.29    0.95
   0  -8   2    5.40    0.99
  -1  -8  -2   12.28    1.15
   1  -8   2   10.55    1.26
  -2  -8  -2    5.79    0.72
   2  -8   2    5.45    1.08
   2  -8  -2    6.38    0.97
  -2  -8   2    6.32    0.83
   3  -8   2    4.91    1.11
   3  -8  -2    4.41    1.06
  -3  -8   2    8.92    0.94
   4  -8   2    4.50    1.16
   4  -8  -2    5.26    1.18
  -4  -8   2    5.79    0.76
   5  -8   2    1.61    0.83
   5  -8  -2    1.63    0.74
   6  -8   2   -0.20    0.29
   6  -8  -2   -0.52    0.40
   7  -8   2    2.75    1.12
   7  -8  -2    1.24    0.79
   8  -8   2   10.26    1.66
   8  -8  -2    9.28    1.92
   9  -8   2    7.30    1.77
   9  -8  -2    5.25    1.48
   0  -9   2    0.58    0.46
   0  -9  -2    0.08    0.32
  -1  -9  -2    2.67    0.72
   1  -9   2    2.43    0.75
  -1  -9   2    1.50    0.51
   2  -9   2    1.41    0.66
   2  -9  -2    1.13    0.63
  -2  -9   2    1.16    0.52
   3  -9   2    3.63    1.00
   3  -9  -2    4.50    1.10
  -3  -9   2    5.41    0.76
   4  -9   2    1.69    0.69
   4  -9  -2    2.87    0.86
   5  -9   2    6.04    1.40
   5  -9  -2    4.58    1.18
   6  -9   2    2.64    0.98
   6  -9  -2    1.97    0.89
   7  -9   2    0.19    0.70
   7  -9  -2    0.62    0.63
   8  -9   2    2.56    1.14
   8  -9  -2    1.80    0.95
   0 -10   2    1.36    0.60
   0 -10  -2    2.70    0.77
  -1 -10  -2    1.21    0.53
   1 -10   2    0.19    0.43
  -1 -10   2    1.64    0.60
   2 -10   2   -0.23    0.34
   2 -10  -2    1.25    0.61
  -2 -10   2    0.44    0.42
   3 -10   2    7.28    1.41
   3 -10  -2    7.41    1.19
   4 -10   2    6.87    1.47
   4 -10  -2    6.87    1.40
   5 -10   2    6.10    1.43
   5 -10  -2    7.34    1.53
   6 -10   2    4.65    1.28
   6 -10  -2    3.63    1.18
   7 -10   2    4.31    1.33
   7 -10  -2    2.30    1.02
   0 -11  -2    1.76    0.64
   0 -11   2    1.99    0.73
   1 -11   2    9.55    1.26
  -1 -11   2    7.59    1.09
   2 -11   2    4.67    1.16
   2 -11  -2    3.89    1.06
   3 -11   2    0.51    0.59
   3 -11  -2    1.48    0.70
   4 -11   2    8.37    1.64
   4 -11  -2    9.27    1.37
   5 -11   2    6.61    1.49
   5 -11  -2    6.80    1.46
   6 -11   2    7.95    1.68
   6 -11  -2    8.02    1.70
   0 -12   2    0.57    0.38
   1 -12   2    2.51    0.90
   1 -12  -2    3.39    0.84
   2 -12   2    4.79    1.16
   2 -12  -2    4.97    1.10
   3 -12   2    9.41    1.42
   3 -12  -2    9.31    1.42
   4 -12   2    4.13    1.15
   4 -12  -2    2.97    0.98
   5 -12   2    9.06    1.86
   5 -12  -2   11.44    1.60
   1 -13   2    7.63    1.50
   2 -13   2   10.34    1.50
   2 -13  -2   10.40    1.42
   3 -13   2    2.47    0.92
   3 -13  -2    1.90    0.71
   0   0  -3    0.02    0.04
   1   0   3  105.81    6.19
   1   0  -3  108.00    6.27
   2   0  -3   13.41    1.02
   2   0   3   12.71    0.96
   3   0  -3  169.92    9.86
   3   0   3  164.07    9.76
   4   0  -3   20.49    1.66
   4   0   3   22.31    1.60
   5   0   3   95.25    5.99
   5   0  -3   99.25    6.12
   6   0   3    7.94    0.94
   6   0  -3    7.07    0.92
   7   0   3    0.48    0.37
   7   0  -3    0.33    0.39
   8   0   3   14.31    1.49
   8   0  -3   14.46    1.60
   9   0  -3    8.92    1.29
   9   0   3    9.56    1.22
  10   0  -3    0.31    0.41
  10   0   3    1.20    0.48
  11   0  -3    4.36    1.12
   0  -1  -3   62.69    3.68
   0   1  -3   62.92    3.76
   1   1  -3   45.51    2.94
   1  -1   3   51.85    2.93
   1  -1  -3   51.19    2.92
   1   1   3   42.86    2.75
   2  -1   3  197.45   11.70
   2   1  -3  204.55   11.73
   2   1   3  197.44   11.53
   2  -1  -3  206.66   11.74
   3  -1   3   21.16    1.52
   3   1  -3   20.32    1.49
   3   1   3   19.34    1.33
   3  -1  -3   18.79    1.49
   4  -1   3  138.79    8.85
   4   1  -3  144.96    8.85
   4   1   3  164.64    8.72
   4  -1  -3  141.43    8.89
   5  -1   3   11.78    1.16
   5   1  -3   10.92    1.11
   5  -1  -3   10.49    1.14
   5   1   3   12.04    1.02
   6   1  -3   19.94    1.81
   6  -1  -3   28.89    2.09
   6   1   3   20.00    1.68
   7  -1   3   10.99    1.31
   7   1  -3   11.65    1.27
   7  -1  -3   10.08    1.27
   7   1   3   10.39    1.11
   8  -1   3    2.69    0.78
   8   1  -3    3.05    0.77
   8   1   3    3.94    0.81
   8  -1  -3    2.80    0.90
   9  -1   3   14.13    1.61
   9   1  -3   16.61    1.69
   9  -1  -3   12.82    1.64
   9   1   3   13.79    1.49
  10  -1   3    9.27    1.28
  10   1  -3    9.90    1.32
  10  -1  -3    9.60    1.41
  11  -1   3    1.53    0.51
  11   1  -3    0.63    0.53
  11  -1  -3    1.42    0.67
   0  -2   3   21.96    1.55
   0  -2  -3   23.21    1.44
   1   2  -3  244.46   13.72
   1  -2   3  228.67   13.70
   1  -2  -3  236.78   13.67
   2  -2   3    0.92    0.39
   2   2  -3    0.41    0.25
   2  -2  -3    0.80    0.32
   2   2   3    0.82    0.10
   3   2  -3  101.23    5.97
   3  -2   3   93.87    6.00
   3   2   3  100.71    5.70
   3  -2  -3   94.67    6.01
   4   2  -3    7.72    0.85
   4  -2   3    7.56    0.93
   4  -2  -3    8.72    0.94
   4   2   3    8.66    0.70
   5  -2   3   59.98    4.19
   5   2  -3   63.76    4.11
   5  -2  -3   64.64    4.26
   5   2   3   61.68    3.89
   6  -2   3   18.46    1.73
   6   2  -3   17.74    1.62
   6  -2  -3   19.07    1.81
   6   2   3   19.79    1.51
   7   2  -3   18.66    1.79
   7  -2   3   21.17    1.97
   7  -2  -3   24.00    2.08
   7   2   3   18.57    1.62
   8   2  -3   28.82    2.38
   8  -2   3   25.59    2.41
   8   2   3   28.99    2.23
   8  -2  -3   27.43    2.52
   9   2  -3   13.43    1.48
   9  -2   3    9.23    1.35
   9  -2  -3   11.09    1.50
  10   2  -3    9.31    1.28
  10  -2   3    7.84    1.24
  10  -2  -3    7.16    1.52
  11  -2   3    1.40    0.64
  11  -2  -3    3.54    1.07
   0  -3   3  136.78    8.15
   0  -3  -3  139.41    8.04
   1  -3   3    7.98    0.82
  -1  -3  -3    8.52    0.60
   2  -3   3   91.71    6.06
   2   3  -3  104.83    6.05
  -2  -3  -3  101.80    5.68
   2  -3  -3   98.21    6.07
   3   3  -3   36.25    2.57
   3  -3   3   43.17    2.75
   3   3   3   36.47    2.27
   3  -3  -3   38.22    2.68
   4   3  -3   47.02    3.16
   4  -3   3   45.57    3.30
   4   3   3   48.75    2.90
   4  -3  -3   45.24    3.28
   5   3  -3    0.48    0.36
   5  -3   3    0.84    0.54
   5   3   3    0.68    0.25
   5  -3  -3    1.19    0.55
   6  -3   3   43.05    3.34
   6   3  -3   42.95    3.13
   6  -3  -3   43.90    3.37
   6   3   3   46.53    2.95
   7  -3   3    7.17    1.10
   7   3  -3    8.89    1.07
   7  -3  -3    7.23    1.38
   7   3   3    7.78    0.85
   8   3  -3   19.49    1.88
   8  -3   3   23.72    2.22
   8  -3  -3   19.87    2.14
   9  -3   3   18.23    1.96
   9   3  -3   15.15    1.64
   9  -3  -3   13.39    1.78
  10  -3   3    3.44    1.02
  10  -3  -3    5.07    1.35
  11  -3   3    5.25    1.35
  11  -3  -3    7.28    1.58
   0  -4   3   43.46    2.80
   0  -4  -3   41.01    2.67
   1  -4   3  146.31    9.05
  -1  -4  -3  155.63    8.79
  -1  -4   3  152.98    9.00
  -2  -4  -3   15.60    1.04
   2   4  -3   17.53    1.33
   2  -4   3   17.27    1.44
   2  -4  -3   16.54    1.39
   3   4  -3    0.37    0.29
  -3  -4  -3    0.72    0.14
   3  -4   3    0.52    0.45
   3  -4  -3    0.85    0.41
   4  -4   3   77.56    4.89
   4   4  -3   69.69    4.62
   4  -4  -3   80.70    4.91
   4   4   3   67.06    4.28
   5   4  -3   30.74    2.31
   5  -4   3   29.81    2.53
   5   4   3   30.97    2.04
   5  -4  -3   32.40    2.58
   6  -4   3    0.73    0.50
   6   4  -3    0.21    0.25
   6   4   3    0.14    0.16
   6  -4  -3   -0.08    0.29
   7  -4   3   21.16    2.20
   7   4  -3   27.07    2.04
   7  -4  -3   19.35    2.14
   8  -4   3    9.03    1.43
   8   4  -3    9.18    1.12
   8  -4  -3    9.82    1.42
   9  -4   3   10.60    1.59
   9  -4  -3    9.50    1.54
  10  -4   3    8.12    1.66
  10  -4  -3    8.47    1.77
   0  -5  -3  171.57   10.25
   0  -5   3  177.51   10.37
   1  -5   3   10.14    1.03
  -1  -5  -3   10.89    0.86
  -1  -5   3   10.45    0.99
   2  -5   3   65.95    4.25
  -2  -5  -3   63.01    3.81
   2  -5  -3   63.16    4.18
   3   5  -3   45.74    3.04
  -3  -5  -3   45.72    2.71
   3  -5   3   44.42    3.24
   3  -5  -3   43.32    3.19
  -4  -5  -3    8.07    0.63
   4  -5   3    6.97    1.11
   4   5  -3    8.62    0.90
   4  -5  -3    7.84    1.10
   5   5  -3    3.36    0.74
   5  -5   3    4.74    1.09
   5  -5  -3    3.89    0.96
   6   5  -3   41.48    2.73
   6  -5   3   32.36    2.94
   6  -5  -3   30.24    2.87
   7  -5   3    2.15    0.87
   7   5  -3    3.30    0.74
   7  -5  -3    1.49    0.71
   8  -5   3    8.75    1.42
   8  -5  -3    8.97    1.39
   9  -5   3    5.54    1.42
   9  -5  -3    6.77    1.57
  10  -5   3    1.10    0.62
  10  -5  -3   -0.11    0.57
   0  -6   3   -0.18    0.28
   0  -6  -3   -0.12    0.22
  -1  -6  -3   91.43    5.72
   1  -6   3  110.66    6.07
  -1  -6   3   85.56    5.85
  -2  -6  -3    1.51    0.35
   2  -6   3    1.60    0.62
   2  -6  -3    2.84    0.70
   3  -6   3   26.44    2.18
  -3  -6  -3   24.09    1.60
   3  -6  -3   22.95    2.04
  -3  -6   3   24.85    1.89
   4   6  -3    7.49    0.86
   4  -6   3    7.81    1.09
   4  -6  -3    6.36    1.03
   5   6  -3   39.26    2.61
   5  -6   3   33.31    2.91
   5  -6  -3   31.27    2.82
   6  -6   3    1.58    0.79
   6   6  -3    0.90    0.40
   6  -6  -3    1.84    0.80
   7  -6   3   19.41    2.20
   7  -6  -3   22.25    2.29
   8  -6   3    1.06    0.69
   8  -6  -3    2.03    0.88
   9  -6   3    1.53    0.87
   9  -6  -3    1.35    0.83
  10  -6   3    4.29    1.33
  10  -6  -3    3.85    1.24
   0  -7  -3   26.59    2.03
   0  -7   3   28.04    2.15
   1  -7   3    9.66    1.08
  -1  -7  -3    8.63    0.85
  -1  -7   3    6.68    0.88
   2  -7   3   47.04    3.29
  -2  -7  -3   43.06    2.86
   2  -7  -3   44.07    3.22
  -3  -7  -3    0.93    0.29
   3  -7   3    0.53    0.59
  -3  -7   3    0.48    0.35
   3  -7  -3    0.96    0.55
   4  -7   3   24.75    2.27
   4  -7  -3   23.67    2.22
   5  -7   3    0.53    0.65
   5  -7  -3    1.18    0.65
   6  -7   3   41.77    3.56
   6  -7  -3   42.63    3.53
   7  -7   3   12.45    1.77
   7  -7  -3   12.52    1.73
   8  -7   3    6.91    1.61
   8  -7  -3    4.14    1.24
   9  -7   3    1.41    0.85
   9  -7  -3    0.62    0.44
   0  -8   3    2.97    0.73
   0  -8  -3    2.49    0.66
   1  -8   3   11.75    1.22
  -1  -8   3    7.57    0.98
  -2  -8  -3    2.40    0.54
   2  -8   3    2.33    0.72
   2  -8  -3    2.06    0.73
  -2  -8   3    1.73    0.56
   3  -8   3   37.94    3.08
  -3  -8   3   41.26    2.84
   3  -8  -3   36.01    3.00
   4  -8   3    2.63    0.86
   4  -8  -3    2.59    0.83
  -4  -8   3    3.12    0.69
   5  -8   3   30.38    2.81
   5  -8  -3   31.10    2.78
  -5  -8   3   31.83    2.42
   6  -8   3   16.25    1.97
   6  -8  -3   14.38    1.83
   7  -8   3    7.46    1.67
   7  -8  -3    6.02    1.51
   8  -8   3    8.61    1.88
   8  -8  -3   10.01    1.99
   9  -8   3    4.05    1.34
   9  -8  -3    2.90    1.07
   0  -9  -3    0.59    0.41
   0  -9   3    0.55    0.43
   1  -9   3    9.56    1.21
  -1  -9  -3   10.04    1.03
   1  -9  -3    5.79    0.93
   2  -9   3   21.86    2.17
  -2  -9   3   28.61    2.18
   2  -9  -3   26.13    2.28
   3  -9   3    5.55    1.19
  -3  -9   3    5.36    0.80
   3  -9  -3    4.93    1.09
   4  -9   3   20.42    2.02
   4  -9  -3   18.43    1.90
  -4  -9   3   14.50    1.51
   5  -9   3    3.53    1.15
   5  -9  -3    3.83    1.11
   6  -9   3    8.42    1.71
   6  -9  -3    9.31    1.47
   7  -9   3   15.68    2.01
   7  -9  -3   12.68    1.80
   8  -9   3    1.39    0.79
   8  -9  -3    0.55    0.60
   0 -10  -3   18.62    1.76
   0 -10   3   18.10    1.77
   1 -10   3    6.04    1.18
   1 -10  -3    5.44    1.14
   2 -10   3   15.71    1.73
  -2 -10   3   15.78    1.57
   2 -10  -3   15.06    1.64
   3 -10   3   16.93    1.93
   3 -10  -3   20.89    2.03
  -3 -10   3   19.77    1.78
   4 -10   3    1.27    0.68
   4 -10  -3    2.39    0.85
   5 -10   3    6.85    1.55
   5 -10  -3    8.76    1.36
   6 -10   3    5.76    1.47
   6 -10  -3    4.31    1.29
   7 -10   3    0.70    0.69
   7 -10  -3    0.17    0.46
   0 -11   3    8.74    1.25
   1 -11   3   15.01    1.71
   1 -11  -3   15.40    1.65
   2 -11   3   14.53    1.75
   2 -11  -3   18.39    1.82
  -2 -11   3   13.75    1.51
   3 -11   3    8.64    1.34
   3 -11  -3   10.31    1.38
   4 -11   3    7.62    1.57
   4 -11  -3    8.34    1.61
   5 -11   3   -0.76    0.47
   5 -11  -3    0.61    0.48
   6 -11   3    2.00    0.96
   6 -11  -3    0.98    0.63
   0 -12   3    2.38    0.83
   1 -12   3    9.70    1.37
  -1 -12   3    6.76    1.06
   2 -12   3    8.14    1.52
   2 -12  -3    6.52    1.32
   3 -12   3    5.18    1.26
   3 -12  -3    4.59    1.13
   4 -12   3    2.74    0.97
   4 -12  -3    3.31    1.00
   5 -12   3    0.09    0.51
   5 -12  -3    0.71    0.55
   0 -13   3    6.42    1.30
   1 -13   3    3.75    1.06
   2 -13   3    2.52    0.93
   3 -13   3    5.90    1.45
   3 -13  -3    8.25    1.60
   1   0  -4  704.69   40.63
   1   0   4  721.49   40.54
   2   0  -4   65.94    4.00
   2   0   4   63.22    3.88
   3   0  -4  116.06    6.91
   3   0   4  112.28    6.77
   4   0   4    2.79    0.53
   4   0  -4    1.81    0.52
   5   0   4   57.48    3.78
   5   0  -4   58.60    3.92
   6   0   4   58.70    3.63
   6   0  -4   47.02    3.65
   7   0   4   25.98    2.08
   7   0  -4   23.59    2.14
   8   0   4   10.17    1.22
   8   0  -4   11.94    1.42
   9   0   4    6.96    1.02
   9   0  -4    5.69    1.26
  10   0  -4    0.28    0.41
  11   0  -4    0.80    0.68
   0   1  -4  980.71   56.30
   0  -1  -4 1000.00   56.22
   1  -1   4  388.18   21.27
   1   1  -4  348.83   21.30
   1  -1  -4  375.76   21.26
   2   1  -4    9.55    0.85
   2  -1   4    9.14    0.82
   2  -1  -4    9.72    0.85
   2   1   4    9.15    0.67
   3   1  -4    7.51    0.78
   3  -1   4    7.74    0.79
   3  -1  -4    7.78    0.80
   3   1   4    6.76    0.61
   4   1  -4    8.20    0.87
   4  -1   4    6.58    0.83
   4   1   4    8.64    0.74
   4  -1  -4    7.33    0.85
   5  -1   4   48.76    3.28
   5   1  -4   48.04    3.29
   5   1   4   46.51    3.08
   5  -1  -4   46.40    3.32
   6  -1   4   42.80    2.98
   6   1  -4   38.12    2.92
   6  -1  -4   42.74    3.05
   6   1   4   38.10    2.75
   7   1  -4   20.59    1.97
   7  -1   4   26.10    2.09
   7   1   4   21.79    1.84
   7  -1  -4   25.05    2.16
   8  -1   4   30.17    2.61
   8   1  -4   34.55    2.72
   8  -1  -4   32.30    2.78
   9   1  -4   13.37    1.52
   9  -1   4   10.43    1.39
   9  -1  -4   12.99    1.62
  10  -1   4   -0.31    0.31
  10   1  -4    0.37    0.49
  10  -1  -4   -0.16    0.37
  11   1  -4    0.71    0.54
  11  -1  -4    1.21    0.61
   0  -2   4  196.84   11.61
   0  -2  -4  202.27   11.47
  -1  -2  -4    4.42    0.32
   1  -2   4    3.95    0.50
   1   2  -4    4.39    0.51
   2   2  -4   11.69    1.09
   2  -2   4   14.84    1.15
   2  -2  -4   13.66    1.10
   3  -2   4    1.16    0.42
   3  -2  -4    1.06    0.40
   4  -2   4    4.00    0.80
   4   2  -4    4.11    0.60
   4   2   4    3.85    0.41
   4  -2  -4    4.15    0.81
   5  -2   4   85.55    5.51
   5   2  -4   85.01    5.42
   5   2   4   84.03    5.14
   5  -2  -4   85.00    5.53
   6  -2   4   56.62    4.05
   6   2  -4   58.42    3.98
   6  -2  -4   60.30    4.15
   6   2   4   57.35    3.72
   7  -2   4   39.98    3.10
   7   2  -4   38.72    2.99
   7  -2  -4   38.85    3.12
   7   2   4   40.18    2.77
   8  -2   4   24.87    2.24
   8   2  -4   24.05    2.14
   8  -2  -4   22.10    2.24
   9   2  -4    8.83    1.19
   9  -2   4    7.43    1.19
   9  -2  -4    4.71    1.24
  10   2  -4    0.38    0.39
  10  -2   4    0.35    0.50
  10  -2  -4    1.22    0.66
  11  -2   4    1.68    0.73
  11  -2  -4    0.41    0.50
   0  -3   4  144.12    8.57
   0  -3  -4  144.74    8.39
  -1  -3  -4   18.45    1.13
   1   3  -4   17.99    1.39
   1  -3   4   17.96    1.42
   2  -3   4    1.57    0.43
   2   3  -4    1.44    0.40
   2  -3  -4    1.75    0.46
   3  -3   4    2.59    0.61
   3   3  -4    2.54    0.56
   3   3   4    2.42    0.19
   3  -3  -4    3.12    0.67
   4  -3   4    3.07    0.77
   4   3  -4    3.82    0.71
   4   3   4    3.63    0.35
   4  -3  -4    4.02    0.83
   5  -3   4   28.01    2.32
   5   3  -4   27.86    2.16
   5   3   4   27.65    1.87
   5  -3  -4   29.74    2.36
   6   3  -4   29.30    2.26
   6  -3   4   27.53    2.40
   6   3   4   28.18    1.97
   6  -3  -4   26.95    2.40
   7   3  -4   18.70    1.71
   7  -3   4   17.36    1.85
   7  -3  -4   17.19    1.85
   8   3  -4   28.73    2.29
   8  -3   4   21.70    2.31
   8  -3  -4   24.32    2.41
   9   3  -4    7.87    1.13
   9  -3   4    9.41    1.39
   9  -3  -4    6.68    1.49
  10   3  -4    1.11    0.42
  10  -3   4   -0.20    0.36
  10  -3  -4    1.32    0.62
  11  -3   4    3.15    1.09
  11  -3  -4    2.97    0.98
   0  -4  -4   11.63    0.94
   0  -4   4   12.60    1.08
  -1  -4  -4   21.98    1.38
   1  -4   4   19.79    1.62
  -1  -4   4   21.19    1.62
  -2  -4  -4    1.12    0.11
   2  -4   4    0.51    0.35
   2   4  -4    0.95    0.36
   2  -4  -4    0.93    0.39
   3   4  -4   52.44    3.25
   3  -4   4   45.36    3.30
   3  -4  -4   44.57    3.25
   4   4  -4    3.47    0.73
   4  -4   4    5.52    1.06
   4  -4  -4    6.20    0.90
   4   4   4    4.24    0.34
   5   4  -4    8.62    0.99
   5  -4   4    8.66    1.15
   5   4   4    8.44    0.68
   5  -4  -4    8.18    1.15
   6   4  -4   21.78    1.87
   6  -4   4   21.40    2.12
   6  -4  -4   22.58    2.12
   7  -4   4   13.96    1.71
   7   4  -4   21.70    1.75
   7  -4  -4   14.25    1.74
   8  -4   4   11.49    1.55
   8   4  -4   11.22    1.30
   8  -4  -4   10.92    1.55
   9   4  -4    5.14    1.11
   9  -4   4    8.98    1.38
   9  -4  -4    7.28    1.52
  10  -4   4    2.08    0.78
  10  -4  -4    1.24    0.70
   0  -5   4    1.62    0.48
  -1  -5  -4    2.32    0.35
   1  -5   4    2.79    0.65
  -1  -5   4    3.27    0.64
   2  -5   4    9.59    1.07
  -2  -5  -4    8.53    0.63
   2  -5  -4    8.00    0.94
  -2  -5   4    8.05    0.89
   3  -5   4    3.17    0.76
   3   5  -4    3.08    0.62
  -3  -5  -4    2.73    0.23
   3  -5  -4    3.92    0.83
   4  -5   4    0.52    0.49
  -4  -5  -4    0.05    0.05
   4   5  -4   -0.16    0.19
   4  -5  -4   -0.42    0.28
   5   5  -4    8.44    1.03
   5  -5   4    9.36    1.32
   5  -5  -4    9.40    1.27
   6   5  -4    5.79    0.81
   6  -5   4    5.89    1.30
   6  -5  -4    3.88    1.03
   7  -5   4   17.75    2.05
   7   5  -4   21.02    1.87
   7  -5  -4   20.69    2.15
   8   5  -4   11.26    1.35
   8  -5   4   13.75    1.78
   8  -5  -4   11.69    1.66
   9  -5   4    4.91    1.38
   9  -5  -4    6.23    1.56
  10  -5   4    4.78    1.26
  10  -5  -4    2.31    0.89
   0  -6  -4   18.75    1.46
   0  -6   4   17.50    1.56
   1  -6   4   65.63    3.97
  -1  -6  -4   52.51    3.57
  -1  -6   4   58.42    3.83
   1  -6  -4   56.75    3.78
   2  -6   4   31.81    2.30
  -2  -6  -4   26.52    1.76
  -2  -6   4   23.01    2.00
   2  -6  -4   29.11    2.17
   3  -6   4    8.99    1.20
  -3  -6  -4    8.41    0.63
   3  -6  -4    9.13    1.11
   4  -6   4    2.24    0.82
   4   6  -4    2.32    0.59
   4  -6  -4    2.23    0.76
   5  -6   4    2.30    0.87
   5   6  -4    3.19    0.69
   5  -6  -4    2.73    0.88
   6   6  -4    9.47    1.11
   6  -6   4   13.09    1.58
   6  -6  -4   11.28    1.50
   7   6  -4   12.15    1.34
   7  -6   4   12.96    1.71
   7  -6  -4   14.30    1.76
   8  -6   4   12.18    1.70
   8  -6  -4   12.09    1.73
   9  -6   4    6.84    1.64
   9  -6  -4    5.11    1.40
  10  -6   4    2.78    1.02
  10  -6  -4    1.95    0.95
   0  -7  -4   28.98    2.22
   0  -7   4   33.00    2.41
  -1  -7  -4   56.03    3.79
   1  -7   4   63.08    4.12
  -1  -7   4   61.86    4.03
   1  -7  -4   59.69    3.99
  -2  -7  -4   26.67    2.06
   2  -7   4   37.64    2.65
   2  -7  -4   36.52    2.54
   3  -7   4   13.61    1.52
   3  -7  -4   14.91    1.51
  -3  -7   4   11.76    1.25
   4  -7   4    2.36    0.84
  -4  -7   4    1.84    0.59
   4  -7  -4    1.94    0.75
   5  -7   4    1.58    0.83
   5  -7  -4    2.28    0.81
   6  -7   4    9.26    1.45
   6   7  -4    8.19    1.01
   6  -7  -4    8.70    1.30
   7  -7   4   19.61    2.20
   7  -7  -4   15.49    1.95
   8  -7   4   16.09    2.03
   8  -7  -4   13.03    1.83
   9  -7   4    6.00    1.57
   9  -7  -4    4.55    1.33
   0  -8   4   21.99    1.90
   0  -8  -4   21.32    1.78
   1  -8   4   31.38    2.52
  -1  -8  -4   29.55    2.23
  -1  -8   4   32.61    2.46
   1  -8  -4   31.87    2.44
   2  -8   4   31.76    2.61
   2  -8  -4   31.34    2.54
   3  -8   4   17.43    1.70
  -3  -8   4   12.52    1.33
   4  -8   4   11.41    1.55
  -4  -8   4   13.14    1.32
   4  -8  -4   11.40    1.41
   5  -8   4    7.65    1.53
   5  -8  -4    7.93    1.22
  -5  -8   4    8.76    1.07
   6  -8   4   13.62    1.83
   6  -8  -4   12.43    1.66
   7  -8   4   28.23    2.86
   7  -8  -4   26.70    2.73
   8  -8   4   13.58    1.93
   8  -8  -4    9.92    2.03
   9  -8   4    2.45    0.98
   9  -8  -4    4.86    1.44
   0  -9  -4   40.58    2.94
   0  -9   4   39.23    3.02
  -1  -9  -4   25.94    1.94
   1  -9   4   22.30    2.08
   1  -9  -4   23.81    2.05
  -1  -9   4   23.26    2.06
   2  -9   4   25.94    2.39
   2  -9  -4   28.88    2.39
   3  -9   4   10.09    1.43
  -3  -9   4   12.39    1.29
   3  -9  -4   10.76    1.37
   4  -9   4   13.98    1.69
   4  -9  -4   13.54    1.59
  -4  -9   4   10.67    1.25
   5  -9   4   16.18    1.99
   5  -9  -4   16.49    1.94
   6  -9   4   18.27    2.17
   6  -9  -4   19.83    2.20
   7  -9   4   10.86    1.70
   7  -9  -4   10.36    1.99
   8  -9   4    7.39    1.72
   8  -9  -4    7.88    1.67
   0 -10   4   23.16    2.13
   0 -10  -4   23.41    2.02
   1 -10   4   31.89    2.76
  -1 -10   4   34.86    2.72
   1 -10  -4   33.76    2.71
   2 -10   4   22.66    2.08
   2 -10  -4   21.27    1.93
  -2 -10   4   15.48    1.68
   3 -10   4   12.20    1.59
  -3 -10   4   11.54    1.32
   3 -10  -4   11.67    1.47
   4 -10   4    8.98    1.71
   4 -10  -4    8.72    1.30
   5 -10   4   13.24    1.79
   5 -10  -4   12.19    1.64
   6 -10   4    7.64    1.73
   6 -10  -4   10.96    1.51
   7 -10   4   10.60    1.68
   7 -10  -4    9.54    1.54
   0 -11   4   14.56    1.63
   1 -11   4   18.25    1.93
   1 -11  -4   21.64    1.94
  -1 -11   4   16.36    1.78
   2 -11   4    8.71    1.28
  -2 -11   4   10.56    1.30
   3 -11   4    6.66    1.47
   3 -11  -4    6.94    1.36
   4 -11   4    7.10    1.54
   4 -11  -4    8.00    1.61
   5 -11   4    6.70    1.56
   5 -11  -4    6.58    1.49
   6 -11   4    7.58    1.72
   6 -11  -4    9.77    1.50
   0 -12   4    2.70    0.83
   1 -12   4    2.54    0.87
  -1 -12   4   -0.24    0.28
   2 -12   4    4.51    1.17
   3 -12   4    1.78    0.84
   3 -12  -4    2.87    0.86
   4 -12   4    2.05    0.94
   4 -12  -4    3.77    1.06
   5 -12   4    5.53    1.54
   5 -12  -4    4.19    1.26
   0 -13   4    0.19    0.46
   1 -13   4   -0.72    0.44
   2 -13   4    0.00    0.62
   3 -13   4    0.95    0.73
   3 -13  -4    0.68    0.50
   0   0  -5    0.22    0.13
   1   0  -5    0.53    0.25
   1   0   5    0.77    0.25
   2   0   5  116.70    6.87
   2   0  -5  116.65    7.00
   3   0   5   28.86    2.00
   3   0  -5   30.75    2.14
   4   0   5  206.63   11.94
   4   0  -5  199.38   12.08
   5   0   5    0.79    0.34
   5   0  -5    0.79    0.37
   6   0  -5   15.24    1.57
   6   0   5   17.32    1.50
   7   0   5   11.19    1.22
   7   0  -5   11.76    1.36
   8   0   5    5.07    0.99
   8   0  -5    5.03    1.12
   9   0   5    7.18    1.00
   9   0  -5    4.26    1.08
  10   0  -5    3.84    1.00
  11   0  -5    2.41    0.81
   0   1  -5    3.83    0.45
   0  -1  -5    3.86    0.42
   1  -1   5   60.65    3.47
   1   1  -5   55.88    3.52
  -1  -1  -5   49.32    3.29
   1  -1  -5   57.89    3.45
   2   1  -5   44.66    2.87
   2  -1   5   42.39    2.78
   2   1   5   43.11    2.62
   2  -1  -5   42.90    2.84
   3   1  -5  192.27   11.39
   3  -1   5  191.86   11.32
   3  -1  -5  197.26   11.41
   3   1   5  189.24   11.13
   4  -1   5    0.87    0.40
   4   1  -5    0.90    0.37
   4  -1  -5   -0.19    0.21
   4   1   5    0.41    0.21
   5  -1   5   53.67    3.77
   5   1  -5   55.60    3.82
   5   1   5   60.88    3.62
   5  -1  -5   53.64    3.85
   6  -1   5    6.20    0.90
   6   1  -5    4.99    0.81
   6   1   5    5.87    0.72
   6  -1  -5    5.55    0.86
   7   1  -5    5.08    1.02
   7   1   5    4.74    0.68
   8   1  -5   13.39    1.60
   8  -1   5   16.73    1.71
   8  -1  -5   17.17    1.83
   8   1   5   17.03    1.53
   9   1  -5   11.41    1.42
   9  -1   5   10.86    1.38
   9  -1  -5    8.10    1.31
  10  -1   5    2.78    0.90
  10   1  -5    4.63    1.18
  10  -1  -5    2.95    0.94
  11   1  -5    1.67    0.60
  11  -1  -5    2.15    0.83
   0  -2  -5   64.60    3.85
   0  -2   5   63.80    3.98
   1   2  -5   17.88    1.40
   1  -2   5   17.14    1.36
  -1  -2  -5   18.32    1.14
   2  -2   5   53.52    3.16
   2   2  -5   46.98    3.15
   2   2   5   41.55    2.75
   2  -2  -5   53.44    3.14
   3  -2   5   25.53    1.95
   3   2  -5   27.27    1.96
   3  -2  -5   24.71    1.94
   3   2   5   26.30    1.60
   4  -2   5   97.08    5.95
   4   2  -5   93.94    5.91
   4   2   5   95.19    5.55
   4  -2  -5   90.03    5.94
   5  -2   5    2.27    0.70
   5   2  -5    2.80    0.68
   5  -2  -5    2.20    0.66
   5   2   5    3.47    0.43
   6  -2   5   19.91    1.85
   6   2  -5   20.68    1.81
   6   2   5   20.15    1.53
   6  -2  -5   19.41    1.86
   7   2  -5   14.24    1.55
   7  -2   5   15.84    1.66
   7   2   5   16.82    1.38
   7  -2  -5   16.88    1.75
   8   2  -5   12.24    1.54
   8  -2   5   17.91    1.79
   8  -2  -5   16.56    1.82
   9  -2   5   25.66    2.39
   9   2  -5   23.73    2.30
   9  -2  -5   25.85    2.53
  10  -2   5    1.95    0.78
  10   2  -5    2.57    0.91
  10  -2  -5    1.15    0.71
  11  -2   5    3.44    0.99
  11   2  -5    3.19    0.87
  11  -2  -5    2.17    1.02
   0  -3  -5   52.35    3.27
   0  -3   5   55.68    3.49
  -1  -3  -5  102.43    5.95
   1  -3   5  102.22    6.28
   1   3  -5  104.25    6.29
   2  -3   5   47.14    3.40
   2   3  -5   62.01    3.53
   2  -3  -5   48.82    3.38
   3  -3   5   30.80    2.28
   3   3  -5   28.71    2.23
   3  -3  -5   31.89    2.27
   4   3  -5   19.67    1.68
   4  -3   5   20.51    1.79
   4   3   5   21.33    1.31
   4  -3  -5   18.93    1.73
   5   3  -5   22.21    1.82
   5  -3   5   23.22    1.99
   5  -3  -5   20.00    1.90
   5   3   5   21.09    1.46
   6  -3   5    1.24    0.66
   6   3  -5    0.56    0.35
   6   3   5    1.26    0.31
   6  -3  -5    0.91    0.56
   7  -3   5   26.97    2.40
   7   3  -5   24.60    2.18
   7  -3  -5   26.56    2.42
   8   3  -5   24.62    2.16
   8  -3   5   23.09    2.28
   8  -3  -5   21.93    2.29
   9   3  -5    7.51    1.09
   9  -3   5    5.50    1.35
   9  -3  -5    6.67    1.50
  10   3  -5   11.78    1.47
  10  -3   5   13.07    1.69
  10  -3  -5   11.94    1.72
   0  -4   5  260.13   15.21
   0  -4  -5  259.56   14.99
   1  -4   5   12.94    1.19
  -1  -4  -5   13.35    0.88
  -1  -4   5   11.29    1.10
   2  -4   5   54.09    3.73
   2   4  -5   57.48    3.71
   2  -4  -5   56.78    3.69
   3  -4   5   24.87    2.11
   3   4  -5   29.41    2.12
   3  -4  -5   27.34    2.12
   4   4  -5    6.28    0.84
   4  -4   5    6.11    0.96
   4  -4  -5    7.64    1.01
   5  -4   5    4.25    0.97
   5   4  -5    4.74    0.74
   5  -4  -5    4.87    1.04
   6  -4   5   34.80    3.01
   6   4  -5   40.00    2.84
   6  -4  -5   34.68    2.97
   7  -4   5    0.39    0.55
   7   4  -5    2.60    0.71
   7  -4  -5    1.20    0.67
   8   4  -5   14.79    1.61
   8  -4   5   16.98    1.93
   8  -4  -5   17.03    1.95
   9  -4   5   16.86    2.03
   9   4  -5   16.67    1.76
   9  -4  -5   18.60    2.15
  10  -4   5    1.62    0.74
  10  -4  -5   -0.23    0.44
   0  -5   5    1.05    0.46
   0  -5  -5    1.21    0.34
   1  -5   5  131.90    8.36
  -1  -5  -5  141.16    8.02
   1  -5  -5  135.50    8.25
  -1  -5   5  140.24    8.36
   2  -5   5   12.97    1.32
  -2  -5  -5   13.06    0.84
  -2  -5   5   13.47    1.24
   2  -5  -5   13.01    1.24
   3   5  -5    3.62    0.70
   3  -5   5    2.93    0.77
   3  -5  -5    2.79    0.73
   4   5  -5   10.26    1.10
   4  -5   5   10.62    1.30
   4  -5  -5    9.69    1.21
   5   5  -5   51.34    3.68
   5  -5   5   53.38    3.90
   5  -5  -5   52.16    3.87
   6   5  -5    1.56    0.54
   6  -5   5    0.97    0.73
   6  -5  -5    0.48    0.42
   7  -5   5   31.84    2.77
   7   5  -5   30.00    2.45
   7  -5  -5   25.22    2.58
   8   5  -5    2.86    0.85
   8  -5   5    3.89    1.18
   8  -5  -5    3.62    1.14
   9  -5   5    1.49    0.79
   9  -5  -5    3.62    1.07
  10  -5   5    9.37    1.50
  10  -5  -5    8.95    1.88
   0  -6   5   89.79    5.76
   0  -6  -5   91.47    5.56
  -1  -6  -5    2.08    0.34
   1  -6   5    2.17    0.64
   1  -6  -5    2.18    0.55
  -1  -6   5    2.02    0.58
  -2  -6  -5   20.70    1.35
   2  -6   5   19.59    1.82
  -2  -6   5   20.32    1.74
   2  -6  -5   21.68    1.78
   3  -6   5    9.78    1.23
   3  -6  -5    9.65    1.16
  -3  -6   5    8.29    0.99
   4   6  -5   46.31    3.14
   4  -6   5   42.42    3.33
   4  -6  -5   39.80    3.24
   5  -6   5    0.63    0.65
   5   6  -5    0.89    0.38
   5  -6  -5    0.10    0.49
   6   6  -5   40.14    3.28
   6  -6   5   52.30    3.89
   6  -6  -5   50.50    3.80
   7   6  -5    2.31    0.71
   7  -6   5    1.47    0.81
   7  -6  -5    2.43    0.84
   8  -6   5    9.43    1.85
   8  -6  -5    6.59    1.56
   9  -6   5    5.99    1.50
   9  -6  -5    5.77    1.48
  10  -6   5    1.53    0.74
  10  -6  -5    0.80    0.66
   0  -7  -5    1.21    0.42
   0  -7   5    1.44    0.56
  -1  -7  -5   27.99    2.01
   1  -7   5   30.37    2.37
  -1  -7   5   29.74    2.31
   1  -7  -5   28.73    2.21
  -2  -7  -5    0.15    0.13
   2  -7   5    1.31    0.60
   2  -7  -5    0.28    0.33
  -2  -7   5   -0.11    0.28
   3  -7   5   30.84    2.53
   3  -7  -5   28.98    2.46
   4  -7   5    2.92    0.92
  -4  -7   5    1.77    0.54
   4  -7  -5    3.34    0.91
   5   7  -5   54.16    3.74
   5  -7   5   55.29    4.11
   5  -7  -5   48.93    3.96
   6   7  -5    2.25    0.64
   6  -7   5    1.22    0.83
   6  -7  -5    1.75    0.80
   7  -7   5   13.38    1.82
   7  -7  -5   10.77    1.62
   8  -7   5    3.49    1.13
   8  -7  -5    2.93    1.04
   9  -7   5    1.27    0.83
   9  -7  -5   -0.48    0.47
   0  -8   5   12.63    1.38
   0  -8  -5   12.99    1.22
  -1  -8  -5    6.04    0.75
   1  -8   5    7.95    1.09
  -1  -8   5    8.05    1.03
   1  -8  -5    8.65    1.02
   2  -8   5   21.83    2.04
  -2  -8   5   22.84    1.93
   2  -8  -5   20.01    1.89
  -3  -8   5   -0.03    0.16
   4  -8   5   36.62    3.14
  -4  -8   5   38.88    2.90
   4  -8  -5   36.71    3.08
   5  -8   5    2.89    1.00
   5  -8  -5    1.64    0.73
  -5  -8   5    2.43    0.75
   6  -8   5   11.92    1.69
   6  -8  -5   10.36    1.52
   7  -8   5   15.73    2.03
   7  -8  -5   13.59    1.87
   8  -8   5    1.38    0.84
   8  -8  -5    1.40    0.85
   9  -8   5    2.54    0.90
   9  -8  -5    1.75    0.90
   0  -9  -5    5.76    0.84
   0  -9   5    6.67    1.19
   1  -9   5    6.52    1.05
   1  -9  -5    6.00    0.92
  -1  -9   5    7.53    1.05
   2  -9   5   10.04    1.31
  -2  -9   5   10.42    1.20
   3  -9   5   29.63    2.66
   3  -9  -5   29.79    2.57
  -4  -9   5    1.37    0.54
   5  -9   5   16.95    2.00
   5  -9  -5   14.25    1.78
  -5  -9   5   15.42    1.58
   6  -9   5    7.87    1.69
   6  -9  -5    9.70    1.85
   7  -9   5    0.55    0.73
   7  -9  -5    0.44    0.68
   8  -9   5    5.24    1.44
   8  -9  -5    4.60    1.39
   0 -10   5    3.33    0.89
   1 -10   5   15.70    1.71
  -1 -10   5   15.85    1.62
   1 -10  -5   13.86    1.50
  -2 -10   5    4.60    0.91
   3 -10   5    5.43    1.30
  -3 -10   5    7.09    1.02
   3 -10  -5    8.28    1.16
   4 -10   5   17.26    2.01
  -4 -10   5   17.12    1.71
   4 -10  -5   16.33    1.89
   5 -10   5    2.53    1.05
   5 -10  -5    3.72    1.04
   6 -10   5    0.33    0.67
   6 -10  -5    1.85    0.79
   7 -10   5    6.48    1.65
   7 -10  -5    6.76    1.59
   0 -11   5   12.33    1.52
   1 -11   5    7.90    1.26
  -1 -11   5    7.75    1.17
   1 -11  -5   10.01    1.19
   3 -11   5   10.25    1.50
  -3 -11   5    9.02    1.17
   3 -11  -5    7.89    1.53
   4 -11   5    2.99    0.99
   4 -11  -5    5.36    1.29
   5 -11   5    2.03    0.90
   5 -11  -5    2.59    0.91
   6 -11   5    3.00    1.09
   6 -11  -5    3.94    1.15
   0 -12   5    1.96    0.77
   1 -12   5    7.65    1.18
  -1 -12   5    4.75    1.09
   2 -12   5    4.76    1.25
   3 -12   5    7.03    1.48
   3 -12  -5    9.05    1.30
   4 -12   5    0.98    0.63
   4 -12  -5    0.47    0.49
   5 -12   5    1.41    0.81
   5 -12  -5    1.26    0.70
   0 -13   5    0.07    0.50
   1 -13   5    3.30    1.01
  -1 -13   5    2.63    0.90
   2 -13   5    4.18    1.23
   3 -13   5    0.88    0.66
   0   0  -6    0.71    0.27
   1   0  -6   10.38    0.91
   1   0   6    9.96    0.81
   2   0  -6    7.78    0.79
   2   0   6    7.16    0.67
   3   0   6   28.70    1.99
   3   0  -6   29.84    2.15
   4   0  -6    1.51    0.49
   4   0   6    1.59    0.46
   5   0  -6   41.10    3.01
   5   0   6   41.52    2.85
   6   0  -6    1.69    0.59
   7   0  -6    0.74    0.45
   7   0   6    1.51    0.52
   8   0  -6    0.05    0.33
   8   0   6   -0.18    0.33
   9   0  -6   16.46    1.88
   9   0   6   16.73    1.71
  10   0  -6    4.85    1.28
  11   0  -6   12.93    1.72
   0   1  -6    4.08    0.50
   0  -1  -6    3.68    0.43
   1  -1   6   11.83    0.92
  -1  -1  -6    9.05    0.75
   1   1  -6    8.65    0.88
   1  -1  -6   11.10    0.88
   2  -1   6   11.33    1.00
   2   1  -6   12.39    1.08
   2   1   6   12.25    0.87
   2  -1  -6   11.64    1.03
   3  -1   6   33.40    2.30
   3   1  -6   32.29    2.35
   3  -1  -6   32.90    2.37
   3   1   6   32.83    2.11
   4   1  -6   48.45    3.12
   4  -1   6   40.04    2.96
   4   1   6   47.50    2.84
   4  -1  -6   39.22    3.04
   5   1  -6   18.35    1.69
   5  -1   6   21.05    1.73
   5  -1  -6   21.87    1.84
   5   1   6   19.19    1.50
   6   1  -6    1.45    0.59
   6   1   6    2.38    0.54
   7   1  -6   -0.18    0.28
   7  -1   6    0.25    0.36
   7  -1  -6    0.05    0.33
   7   1   6    0.17    0.29
   8   1  -6    7.11    1.13
   8  -1   6   10.90    1.25
   8   1   6    7.71    0.94
   8  -1  -6    6.68    1.37
   9   1  -6    3.16    0.97
   9  -1   6    5.11    1.12
   9  -1  -6    3.68    1.09
  10   1  -6   11.70    1.56
  10  -1  -6   13.89    1.75
  11   1  -6    4.26    1.18
  11  -1  -6    3.52    1.11
   0  -2  -6    8.73    0.72
   1   2  -6    3.91    0.57
  -1  -2  -6    4.50    0.39
   1  -2   6    4.14    0.54
   2   2  -6   97.14    6.37
   2  -2   6  115.33    6.38
   2   2   6   94.29    5.98
   2  -2  -6  112.64    6.36
   3  -2   6   23.30    1.76
   3   2  -6   21.60    1.74
   3  -2  -6   22.38    1.77
   3   2   6   21.89    1.40
   4   2  -6  107.22    6.54
   4  -2   6  102.46    6.51
   4  -2  -6  103.58    6.56
   4   2   6  103.53    6.11
   5   2  -6   28.88    2.29
   5  -2   6   29.89    2.34
   5  -2  -6   29.70    2.36
   5   2   6   28.71    1.95
   6  -2   6   16.87    1.68
   6   2  -6   18.40    1.69
   6  -2  -6   17.73    1.74
   6   2   6   16.83    1.34
   7   2  -6   -0.53    0.23
   7  -2   6    1.63    0.65
   7  -2  -6    0.65    0.50
   8   2  -6    5.95    1.21
   8  -2   6    6.31    1.26
   8  -2  -6    6.34    1.36
   9   2  -6    9.94    1.41
   9  -2   6   14.30    1.61
   9  -2  -6   13.90    1.76
  10   2  -6    7.54    1.22
  10  -2   6    9.51    1.35
  10  -2  -6    6.98    1.52
  11   2  -6   10.39    1.46
  11  -2  -6    9.88    1.55
   0  -3  -6   11.78    0.90
   0  -3   6   11.44    1.09
   1  -3   6   60.13    3.90
   1   3  -6   62.68    3.94
  -1  -3  -6   59.33    3.57
   2   3  -6   53.48    3.42
   2  -3   6   48.24    3.36
   2  -3  -6   49.83    3.32
   3  -3   6  215.04   12.26
   3   3  -6  188.27   12.19
   3  -3  -6  212.51   12.24
   4  -3   6   18.42    1.77
   4   3  -6   19.59    1.74
   4  -3  -6   22.05    1.86
   4   3   6   22.28    1.32
   5  -3   6   98.08    6.37
   5   3  -6   97.78    6.28
   5  -3  -6   96.57    6.39
   5   3   6   99.54    5.80
   6   3  -6   12.69    1.37
   6  -3   6   12.42    1.45
   6  -3  -6   14.28    1.55
   7   3  -6    1.17    0.53
   7  -3   6    0.30    0.46
   7  -3  -6    0.95    0.61
   8  -3   6    1.24    0.62
   8   3  -6    0.59    0.48
   8  -3  -6    2.25    0.80
   9  -3   6   14.32    1.73
   9   3  -6   11.82    1.49
   9  -3  -6   13.22    1.78
  10  -3   6    5.21    1.27
  10   3  -6    6.10    1.24
  10  -3  -6    4.84    1.27
   0  -4   6    4.91    0.72
   0  -4  -6    4.27    0.49
   1  -4   6    9.26    1.10
  -1  -4  -6   13.27    0.85
  -1  -4   6   12.34    1.17
   1  -4  -6   11.46    1.02
   2   4  -6  166.01    9.53
   2  -4   6  153.54    9.51
   2  -4  -6  152.52    9.42
   3  -4   6   11.94    1.20
   3   4  -6    9.78    1.08
   3  -4  -6   10.28    1.13
   4   4  -6  144.95    9.78
   4  -4   6  168.80    9.97
   4  -4  -6  171.76    9.96
   5  -4   6   15.40    1.65
   5   4  -6   15.22    1.49
   5  -4  -6   15.39    1.62
   6  -4   6   21.15    2.11
   6   4  -6   21.83    1.91
   6  -4  -6   20.01    2.04
   7  -4   6   11.35    1.55
   7   4  -6   11.40    1.33
   7  -4  -6   11.92    1.53
   8  -4   6    5.61    1.30
   8   4  -6    4.95    1.05
   8  -4  -6    5.20    1.34
   9  -4   6    1.50    0.73
   9   4  -6    1.71    0.65
   9  -4  -6    3.55    1.07
  10  -4   6   12.28    1.67
  10  -4  -6   10.98    1.70
   0  -5   6   49.82    3.43
   0  -5  -6   50.07    3.17
   1  -5   6   46.43    3.39
  -1  -5  -6   50.39    3.02
  -1  -5   6   49.44    3.40
   1  -5  -6   50.20    3.26
  -2  -5  -6   34.01    2.00
   2  -5   6   35.54    2.62
   2  -5  -6   34.67    2.51
   3   5  -6  143.43    8.56
   3  -5   6  134.07    8.63
   3  -5  -6  139.13    8.59
   4  -5   6    2.69    0.83
   4   5  -6    3.12    0.74
   4  -5  -6    3.03    0.85
   5  -5   6   61.19    4.25
   5   5  -6   50.22    3.91
   5  -5  -6   61.01    4.21
   6   5  -6    7.97    1.04
   6  -5   6    6.61    1.37
   6  -5  -6    6.28    1.33
   7  -5   6    0.66    0.47
   7   5  -6    0.64    0.44
   7  -5  -6    0.98    0.54
   8  -5   6    3.13    1.08
   8   5  -6    4.81    1.08
   8  -5  -6    4.92    1.33
   9  -5   6   11.33    1.67
   9   5  -6    9.90    1.37
   9  -5  -6   10.44    1.65
  10  -5   6    1.72    0.73
  10  -5  -6    2.48    0.87
   0  -6   6    1.27    0.53
  -1  -6  -6   27.39    1.91
   1  -6   6   31.50    2.37
   1  -6  -6   33.73    2.21
  -1  -6   6   25.42    2.22
  -2  -6  -6   97.98    5.79
   2  -6   6   97.17    6.40
   2  -6  -6  101.92    6.32
  -2  -6   6  103.12    6.37
   3  -6   6   16.18    1.65
   3  -6  -6   17.29    1.62
   4  -6   6   56.03    4.24
   4   6  -6   64.69    4.15
   4  -6  -6   57.14    4.21
   5   6  -6   16.78    1.57
   5  -6   6   15.65    1.81
   5  -6  -6   14.95    1.67
   6  -6   6    4.40    1.19
   6   6  -6    2.82    0.78
   6  -6  -6    4.11    1.08
   7  -6   6    5.78    1.40
   7   6  -6    7.44    1.04
   7  -6  -6    7.11    1.50
   8   6  -6    5.63    1.11
   8  -6   6    5.13    1.38
   8  -6  -6    5.31    1.44
   9  -6   6    2.69    1.03
   9  -6  -6    4.39    1.32
   0  -7  -6    4.85    0.65
   0  -7   6    5.75    1.05
   1  -7   6   18.18    1.69
  -1  -7  -6   17.33    1.33
  -1  -7   6   17.01    1.64
   1  -7  -6   17.88    1.55
   2  -7   6   18.40    1.70
   2  -7  -6   12.76    1.43
  -2  -7   6   19.69    1.67
   3  -7   6   53.81    4.03
  -3  -7   6   57.94    3.92
   3  -7  -6   53.92    3.94
   4  -7   6    7.23    1.11
  -4  -7   6    4.27    0.88
   4  -7  -6    7.30    1.07
   5  -7   6   10.87    1.51
   5   7  -6   11.80    1.30
   5  -7  -6    8.41    1.31
   6   7  -6    0.82    0.45
   6  -7   6    1.78    0.90
   6  -7  -6    1.15    0.52
   7  -7   6    2.54    0.97
   7   7  -6    1.93    0.61
   7  -7  -6    1.59    0.77
   8  -7   6    6.11    1.53
   8  -7  -6    4.99    1.32
   9  -7   6    6.21    1.53
   9  -7  -6    8.12    1.83
   0  -8  -6    0.38    0.29
   0  -8   6    0.88    0.55
   1  -8   6    2.37    0.76
  -1  -8  -6    2.19    0.48
   1  -8  -6    1.91    0.58
  -1  -8   6    1.92    0.69
   2  -8   6   12.64    1.52
  -2  -8   6   13.89    1.45
   3  -8   6    8.88    1.30
  -3  -8   6   10.01    1.17
   3  -8  -6    8.24    1.17
   4  -8   6    7.37    1.17
   4  -8  -6    7.18    1.37
   5  -8   6    3.98    1.15
  -5  -8   6    4.71    1.00
   5  -8  -6    6.70    1.36
   6  -8   6    0.41    0.63
   6  -8  -6   -0.21    0.39
   7  -8   6    3.68    1.24
   7  -8  -6    5.80    1.44
   8  -8   6    7.81    1.78
   8  -8  -6    7.67    1.76
   0  -9  -6    0.92    0.39
   0  -9   6   -0.33    0.36
   1  -9   6   -0.50    0.35
   1  -9  -6   -0.02    0.29
  -1  -9   6    0.43    0.44
   2  -9   6    2.89    0.82
  -2  -9   6    3.64    0.88
   3  -9   6    0.40    0.50
   3  -9  -6    0.35    0.39
  -3  -9   6    0.62    0.38
   4  -9   6    8.66    1.37
   4  -9  -6    8.25    1.22
  -4  -9   6    6.31    0.99
   5  -9   6    2.01    0.84
  -5  -9   6    1.01    0.52
   5  -9  -6   -0.31    0.38
   6  -9   6    0.68    0.66
   6  -9  -6    2.25    0.97
   7  -9   6    2.74    1.01
   7  -9  -6    5.52    1.37
   8  -9   6    1.70    0.86
   8  -9  -6    0.98    0.66
   0 -10   6    0.35    0.45
   1 -10   6    2.93    0.88
   1 -10  -6    2.13    0.71
  -1 -10   6    1.57    0.68
   2 -10   6    1.41    0.73
  -2 -10   6    2.13    0.71
   2 -10  -6    1.01    0.39
   3 -10   6    1.75    0.87
   3 -10  -6    1.26    0.70
   4 -10   6    3.11    0.99
  -4 -10   6    2.54    0.76
   4 -10  -6    4.48    1.06
   5 -10   6    5.07    1.31
   5 -10  -6    5.70    1.38
   6 -10   6    4.78    1.33
   6 -10  -6    3.86    1.08
   7 -10   6    0.08    0.69
   7 -10  -6    1.43    0.73
   0 -11   6   10.03    1.35
   1 -11   6    1.91    0.79
  -1 -11   6    2.26    0.83
   2 -11   6    2.59    0.84
   2 -11  -6    2.11    0.77
  -2 -11   6    2.83    0.83
   3 -11   6    9.56    1.44
   3 -11  -6    6.97    1.11
   4 -11   6    2.68    1.00
   4 -11  -6    2.77    0.96
   5 -11   6    6.16    1.44
   5 -11  -6    7.68    1.22
   6 -11   6    3.29    1.23
   6 -11  -6    4.12    1.19
   0 -12   6    1.57    0.73
   1 -12   6    6.65    1.38
  -1 -12   6    6.52    1.32
   2 -12   6    9.12    1.68
  -2 -12   6    3.50    1.02
   3 -12   6    0.88    0.69
   3 -12  -6    3.91    1.05
   4 -12   6    8.17    1.74
   4 -12  -6   14.45    1.73
   5 -12   6    6.98    1.72
   5 -12  -6    7.35    1.52
   0 -13   6    6.61    1.44
   1 -13   6    2.23    0.94
  -1 -13   6    2.11    0.87
   2 -13   6    6.60    1.50
   0   0  -7    0.04    0.15
   1   0  -7   23.58    1.73
   2   0   7   36.42    2.34
   2   0  -7   34.54    2.46
   3   0   7  188.72   11.05
   3   0  -7  188.43   11.24
   4   0  -7   77.03    4.88
   4   0   7   72.41    4.65
   5   0   7   31.98    2.33
   5   0  -7   32.12    2.50
   6   0   7   18.44    1.60
   6   0  -7   18.93    1.79
   7   0   7    4.74    0.77
   7   0  -7    7.21    1.06
   8   0   7    1.05    0.45
   8   0  -7    1.32    0.63
   9   0  -7   15.27    1.81
  10   0  -7   -0.06    0.38
  11   0  -7    3.20    0.99
   0  -1  -7   11.06    0.90
   1   1  -7    1.63    0.45
  -1  -1  -7    1.68    0.32
   1  -1   7    2.61    0.49
   1  -1  -7    1.55    0.40
   2   1  -7   83.20    5.14
   2  -1   7   80.16    5.02
   2   1   7   85.51    4.87
   2  -1  -7   76.89    5.06
   3  -1   7   59.15    3.70
   3   1  -7   57.01    3.79
   3  -1  -7   58.60    3.80
   3   1   7   54.49    3.50
   4  -1   7   91.57    6.54
   4   1  -7  123.31    6.82
   4   1   7  119.74    6.46
   4  -1  -7   95.04    6.68
   5  -1   7   40.92    2.88
   5   1  -7   39.82    2.94
   5  -1  -7   38.54    2.97
   5   1   7   38.99    2.64
   6   1  -7    0.96    0.53
   6  -1   7    0.90    0.50
   6   1   7    0.71    0.31
   6  -1  -7    1.39    0.56
   7   1  -7    5.13    1.08
   7  -1   7    7.92    1.05
   7  -1  -7    6.17    1.23
   7   1   7    5.12    0.73
   8   1  -7   22.40    2.15
   8  -1   7   22.86    2.07
   8  -1  -7   22.33    2.24
   9   1  -7    0.76    0.52
   9  -1   7    0.84    0.44
   9  -1  -7    1.33    0.61
  10   1  -7   14.40    1.71
  10  -1  -7    9.10    1.46
  11   1  -7    2.89    0.95
  11  -1  -7    5.93    1.36
   0  -2  -7   17.29    1.25
   1   2  -7   46.28    3.06
   1  -2   7   42.84    2.99
  -1  -2  -7   46.36    2.79
   2  -2   7    4.44    0.61
   2   2  -7    3.99    0.73
   2   2   7    3.09    0.33
   2  -2  -7    3.96    0.58
   3  -2   7   63.51    4.54
   3  -2  -7   65.40    4.60
   3   2   7   82.10    4.26
   4  -2   7   25.68    2.09
   4   2  -7   24.46    2.08
   4   2   7   28.15    1.74
   4  -2  -7   27.54    2.18
   5   2  -7    5.15    0.78
   5  -2   7    6.06    0.89
   5   2   7    5.68    0.57
   5  -2  -7    5.47    1.08
   6   2  -7   17.60    1.77
   6  -2   7   21.59    1.90
   6  -2  -7   19.27    1.89
   6   2   7   20.16    1.48
   7   2  -7   14.55    1.62
   7  -2   7   16.53    1.73
   7  -2  -7   18.67    1.85
   8   2  -7    1.75    0.67
   8  -2   7    1.98    0.73
   8  -2  -7    1.83    0.81
   9  -2   7   23.56    2.24
   9   2  -7   23.82    2.29
   9  -2  -7   21.00    2.35
  10  -2   7    2.92    0.85
  10   2  -7    2.52    0.83
  10  -2  -7    0.96    0.61
   0  -3  -7  174.89   10.29
   0  -3   7  178.63   10.54
  -1  -3  -7   32.34    2.01
   1   3  -7   31.82    2.35
   1  -3   7   32.79    2.33
   2  -3   7   43.31    3.09
   2   3  -7   47.98    3.18
   2  -3  -7   41.73    3.02
   2   3   7   47.08    2.64
   3   3  -7    4.75    0.90
   3  -3   7    6.24    0.86
   3  -3  -7    6.82    0.84
   4  -3   7   20.37    1.88
   4   3  -7   21.78    1.90
   4  -3  -7   23.81    1.98
   4   3   7   23.78    1.40
   5  -3   7   21.54    1.96
   5   3  -7   21.61    1.89
   5  -3  -7   20.92    1.96
   6   3  -7    3.26    0.81
   6  -3   7    3.16    0.95
   6  -3  -7    3.59    0.95
   7  -3   7   13.56    1.59
   7   3  -7   12.90    1.44
   7  -3  -7   12.30    1.57
   8  -3   7   32.51    2.81
   8   3  -7   33.32    2.73
   8  -3  -7   28.15    2.79
   9  -3   7   -0.03    0.36
   9   3  -7   -0.15    0.32
   9  -3  -7    0.58    0.51
  10   3  -7    5.19    1.20
  10  -3   7    6.03    1.33
  10  -3  -7    4.54    1.31
   0  -4  -7   77.08    4.89
   0  -4   7   86.56    5.23
   1  -4   7  116.84    7.53
  -1  -4  -7  126.45    7.14
  -1  -4   7  124.97    7.55
   1  -4  -7  120.80    7.36
   2   4  -7    6.80    0.88
   2  -4   7    6.89    0.93
   2  -4  -7    7.34    0.85
   3  -4   7   19.33    1.69
   3   4  -7   18.72    1.67
   3  -4  -7   18.84    1.66
   4   4  -7   20.17    1.89
   4  -4   7   24.55    2.06
   4  -4  -7   23.04    1.99
   5   4  -7   10.42    1.23
   5  -4   7   12.80    1.46
   5  -4  -7    9.95    1.27
   6  -4   7   18.19    1.94
   6   4  -7   20.72    1.85
   6  -4  -7   17.68    1.90
   7   4  -7   22.39    1.97
   7  -4   7   20.47    2.14
   7  -4  -7   16.73    1.94
   8   4  -7    0.74    0.46
   8  -4   7    0.65    0.60
   8  -4  -7    0.03    0.31
   9   4  -7    9.26    1.33
   9  -4   7   13.63    1.70
   9  -4  -7   12.48    1.72
  10   4  -7    4.07    1.03
  10  -4   7    5.83    1.37
  10  -4  -7    4.03    1.16
   0  -5   7  183.84   11.14
   0  -5  -7  185.57   10.82
  -1  -5  -7   53.74    3.34
   1  -5   7   55.04    3.78
  -1  -5   7   58.47    3.82
   1  -5  -7   54.40    3.58
   2  -5   7   27.20    2.23
   2  -5  -7   28.65    2.14
   3   5  -7   11.30    1.24
   3  -5   7   11.65    1.35
   3  -5  -7   12.55    1.29
   4  -5   7    3.65    0.92
   4   5  -7    4.22    0.90
   4  -5  -7    4.63    0.97
   5   5  -7   39.28    3.34
   5  -5   7   50.63    3.68
   5  -5  -7   52.47    3.66
   6  -5   7   13.59    1.71
   6   5  -7   15.93    1.57
   6  -5  -7   12.26    1.61
   7   5  -7    8.44    1.14
   7  -5   7    7.36    1.53
   7  -5  -7    5.83    1.38
   8  -5   7   17.26    2.08
   8   5  -7   17.92    1.87
   8  -5  -7   19.95    2.23
   9   5  -7    0.27    0.38
   9  -5   7    1.01    0.66
   9  -5  -7    1.27    0.72
  10  -5   7    1.36    0.73
  10  -5  -7    2.05    0.89
   0  -6  -7   51.65    3.31
   0  -6   7   50.55    3.62
   1  -6   7   38.47    2.69
  -1  -6  -7   29.78    2.11
   1  -6  -7   36.47    2.42
  -1  -6   7   30.50    2.51
   2  -6   7   16.70    1.62
   2  -6  -7   12.23    1.32
  -2  -6   7   18.28    1.60
   3  -6   7    7.93    1.16
   3  -6  -7    7.80    1.04
   4  -6   7   38.17    3.17
   4   6  -7   42.29    3.06
   4  -6  -7   39.05    3.10
   5   6  -7   12.26    1.30
   5  -6   7    8.65    1.38
   5  -6  -7   10.08    1.37
   6   6  -7   35.20    2.97
   6  -6   7   42.49    3.41
   6  -6  -7   41.01    3.33
   7  -6   7   14.85    1.86
   7   6  -7   11.14    1.40
   7  -6  -7   12.52    1.73
   8  -6   7    1.87    0.92
   8   6  -7    4.83    1.10
   8  -6  -7    2.84    1.03
   9  -6   7    2.56    1.01
   9  -6  -7    1.22    0.74
   0  -7  -7    6.81    0.76
   0  -7   7    6.05    0.96
  -1  -7  -7   19.93    1.43
   1  -7   7   17.31    1.77
   1  -7  -7   20.38    1.66
  -1  -7   7   19.65    1.81
   2  -7   7    3.86    0.95
  -2  -7   7    2.70    0.77
   3  -7   7   14.15    1.64
   3  -7  -7   14.72    1.54
  -3  -7   7   15.07    1.55
   4  -7   7    6.96    1.37
   4  -7  -7    6.78    1.29
   5  -7   7   49.60    3.89
   5   7  -7   49.03    3.59
   5  -7  -7   46.37    3.75
   6  -7   7    2.73    1.05
   6   7  -7    1.49    0.58
   6  -7  -7    1.11    0.68
   7   7  -7   10.73    1.42
   7  -7   7   18.27    2.13
   7  -7  -7   18.42    2.06
   8  -7   7    2.49    0.94
   8  -7  -7    1.77    0.87
   9  -7   7    0.47    0.54
   9  -7  -7    0.27    0.54
   0  -8  -7    5.68    0.73
   0  -8   7    6.98    0.99
   1  -8   7    1.52    0.70
   1  -8  -7    1.56    0.55
  -1  -8   7    1.69    0.69
   2  -8   7   15.07    1.70
  -2  -8   7   16.47    1.64
   3  -8   7   15.75    1.80
  -3  -8   7   16.23    1.66
   3  -8  -7   16.14    1.67
   4  -8   7   15.66    1.79
   4  -8  -7   13.82    1.63
  -4  -8   7   16.32    1.65
   5  -8   7    4.77    1.26
   5  -8  -7    5.32    1.22
   6  -8   7   19.54    2.25
   6  -8  -7   17.92    2.07
   7  -8   7    1.45    0.82
   7  -8  -7    0.89    0.66
   8  -8   7    3.25    1.28
   8  -8  -7    3.93    1.29
   0  -9  -7    7.84    1.00
   0  -9   7    8.63    1.21
   1  -9   7    5.38    1.17
  -1  -9   7    6.57    1.02
   1  -9  -7    4.75    0.78
   2  -9   7   14.61    1.74
  -2  -9   7   20.96    1.83
   2  -9  -7   13.87    1.53
   3  -9   7    8.63    1.33
  -3  -9   7    8.73    1.13
   3  -9  -7    6.95    1.08
   4  -9   7   21.78    2.32
   4  -9  -7   22.34    2.17
   5  -9   7   12.74    1.78
   5  -9  -7   12.71    1.63
   6  -9   7   -0.27    0.58
   6  -9  -7    0.37    0.55
   7  -9   7    6.76    1.67
   7  -9  -7    6.81    1.58
   8  -9   7    5.84    1.54
   8  -9  -7    3.86    1.25
   0 -10   7    0.02    0.45
   1 -10   7   18.52    1.99
  -1 -10   7   21.80    2.04
   1 -10  -7   19.13    1.79
   2 -10   7    4.41    1.15
  -2 -10   7    4.01    0.98
   2 -10  -7    3.52    0.91
   3 -10   7   21.32    2.22
   3 -10  -7   16.47    1.90
  -3 -10   7   22.27    2.04
   4 -10   7    2.11    0.94
   4 -10  -7    3.78    1.06
   5 -10   7    4.21    1.19
   5 -10  -7    4.19    1.10
   6 -10   7    4.36    1.32
   6 -10  -7    2.24    0.90
   7 -10   7    3.26    1.14
   7 -10  -7    3.23    1.19
   0 -11   7   22.41    2.22
   1 -11   7    0.02    0.53
  -1 -11   7    0.64    0.57
   2 -11   7   18.86    2.05
   2 -11  -7   15.11    1.71
  -2 -11   7   20.23    1.96
   3 -11   7    0.24    0.60
   3 -11  -7    0.20    0.29
  -3 -11   7    0.21    0.34
   4 -11   7    4.67    1.25
   4 -11  -7    7.05    1.47
   5 -11   7    0.13    0.60
   5 -11  -7    0.46    0.46
   6 -11   7    0.92    0.78
   6 -11  -7    2.28    0.90
   0 -12   7   -0.57    0.46
   1 -12   7   11.88    1.59
  -1 -12   7    9.95    1.42
   2 -12   7    0.50    0.62
  -2 -12   7    0.19    0.41
   3 -12   7   10.41    1.61
   4 -12   7    0.87    0.71
   4 -12  -7   -0.63    0.33
   0 -13   7    7.36    1.56
   1 -13   7    0.28    0.64
  -1 -13   7    0.24    0.56
   2 -13   7    4.94    1.42
   0   0  -8   17.50    1.38
   1   0  -8  258.71   15.11
   2   0  -8   -0.10    0.21
   2   0   8    0.41    0.23
   3   0  -8    2.51    0.66
   3   0   8    3.08    0.56
   4   0  -8    0.15    0.34
   4   0   8   -0.41    0.24
   5   0   8   63.73    4.21
   5   0  -8   66.46    4.47
   6   0   8   -0.05    0.28
   6   0  -8    0.38    0.39
   7   0  -8   39.70    3.17
   7   0   8   39.19    2.88
   8   0   8    1.82    0.59
   8   0  -8    1.37    0.64
   9   0  -8   11.61    1.53
  10   0  -8   -0.15    0.37
   0   1  -8  261.10   15.25
  -1  -1  -8    0.33    0.18
   1  -1   8    0.58    0.27
   1   1  -8   -0.16    0.20
   1  -1  -8    0.52    0.27
   2  -1   8  168.91   10.04
   2   1  -8  159.98   10.12
   2   1   8  175.76    9.88
   2  -1  -8  171.68   10.11
   3   1  -8    0.85    0.38
   3  -1   8    1.92    0.50
   3  -1  -8    2.32    0.58
   3   1   8    1.97    0.40
   4   1  -8   11.09    1.18
   4  -1   8   11.23    1.12
   4  -1  -8   12.11    1.22
   4   1   8   10.65    0.97
   5   1  -8    1.02    0.48
   5  -1   8    1.14    0.49
   5  -1  -8    1.41    0.56
   5   1   8    1.53    0.42
   6   1  -8   88.41    6.04
   6  -1   8   97.14    5.96
   6   1   8   82.39    5.64
   6  -1  -8  101.97    6.21
   7  -1   8    6.56    0.97
   7   1  -8    6.56    1.04
   7   1   8    6.15    0.76
   7  -1  -8    7.63    1.13
   8  -1   8   20.31    1.93
   8   1  -8   19.47    2.03
   8  -1  -8   21.06    2.13
   9  -1   8    3.79    0.96
   9   1  -8    2.81    0.92
   9  -1  -8    2.67    0.97
  10   1  -8    2.60    0.96
  10  -1  -8    1.54    0.75
   0   2  -8    0.97    0.36
   0  -2  -8    1.60    0.37
   1   2  -8  283.28   16.78
   1  -2   8  280.68   16.72
  -1  -2  -8  294.84   16.50
   2   2  -8   -0.08    0.20
   2  -2   8    0.37    0.29
   2  -2  -8    0.20    0.25
   2   2   8    0.85    0.20
   3  -2   8   13.24    1.29
   3   2  -8   17.97    1.46
   3  -2  -8   12.57    1.28
   3   2   8   14.40    1.00
   4   2  -8    0.96    0.47
   4  -2   8    1.91    0.61
   4  -2  -8    1.05    0.50
   4   2   8    1.34    0.29
   5  -2   8   50.31    3.47
   5   2  -8   48.64    3.47
   5  -2  -8   47.32    3.53
   5   2   8   46.41    3.01
   6  -2   8    8.99    1.21
   6   2  -8   10.09    1.22
   6  -2  -8    9.24    1.26
   7  -2   8   40.78    3.19
   7   2  -8   38.38    3.17
   7  -2  -8   43.90    3.41
   8  -2   8   20.91    2.02
   8   2  -8   18.79    2.00
   8  -2  -8   22.32    2.26
   9  -2   8    5.87    1.27
   9  -2  -8    6.92    1.53
  10   2  -8    0.03    0.44
  10  -2  -8    0.97    0.55
   0  -3   8   68.16    4.41
   0  -3  -8   67.69    4.17
   1  -3   8    2.11    0.54
  -1  -3  -8    1.33    0.27
   1   3  -8    2.73    0.62
   2   3  -8   38.29    2.45
   2  -3   8   26.77    2.22
   2  -3  -8   25.87    2.16
   2   3   8   31.27    1.84
   3   3  -8    1.06    0.45
   3  -3   8    1.41    0.53
   3   3   8    0.86    0.09
   3  -3  -8    1.77    0.52
   4   3  -8    5.51    0.81
   4  -3   8    6.23    0.93
   4   3   8    5.21    0.39
   4  -3  -8    5.79    0.84
   5  -3   8    7.08    1.05
   5   3  -8    6.14    0.88
   5  -3  -8    6.00    0.94
   6  -3   8   47.32    3.68
   6   3  -8   49.61    3.64
   6  -3  -8   51.04    3.80
   7   3  -8   28.20    2.47
   7  -3   8   31.15    2.64
   7  -3  -8   27.39    2.62
   8  -3   8   10.19    1.43
   8   3  -8   14.86    1.56
   8  -3  -8    8.35    1.71
   9  -3   8    8.03    1.22
   9   3  -8    5.53    1.30
   9  -3  -8    8.68    1.38
  10   3  -8   -0.08    0.30
  10  -3   8    1.32    0.69
  10  -3  -8    0.25    0.63
   0  -4   8    0.52    0.38
   0  -4  -8    0.55    0.25
   1  -4   8   17.05    1.52
  -1  -4  -8   17.09    1.17
   1  -4  -8   16.06    1.35
   2   4  -8    0.52    0.37
   2  -4   8    0.72    0.41
   2   4   8    0.80    0.10
   2  -4  -8    0.45    0.32
   3  -4   8    0.86    0.51
   3   4  -8    0.89    0.40
   3  -4  -8    0.28    0.33
   4  -4   8    0.94    0.62
   4   4  -8    1.07    0.50
   4  -4  -8    0.94    0.51
   5   4  -8    6.00    0.96
   5  -4   8    6.97    1.12
   5  -4  -8    6.90    1.05
   6  -4   8   21.15    2.08
   6   4  -8   19.53    1.91
   6  -4  -8   19.71    2.02
   7   4  -8    8.93    1.13
   7  -4   8    4.52    1.18
   7  -4  -8    4.03    1.14
   8   4  -8   21.28    2.09
   8  -4   8   22.48    2.30
   8  -4  -8   21.46    2.34
   9  -4   8    0.80    0.55
   9   4  -8    0.71    0.46
   9  -4  -8    1.01    0.62
  10   4  -8    0.12    0.41
  10  -4   8    1.01    0.61
  10  -4  -8    0.13    0.45
   0  -5   8    1.56    0.59
  -1  -5  -8    1.89    0.34
   1  -5   8    2.32    0.64
  -1  -5   8    2.35    0.67
   1  -5  -8    1.99    0.48
   2  -5   8    3.10    0.80
   2  -5  -8    3.18    0.68
   3  -5   8    0.39    0.39
   3   5  -8    0.14    0.32
   3  -5  -8   -0.28    0.20
   4   5  -8    0.84    0.47
   4  -5   8    1.93    0.71
   4  -5  -8    1.32    0.59
   5  -5   8    6.83    1.31
   5   5  -8    6.08    0.98
   5  -5  -8    6.83    1.04
   6  -5   8    3.24    1.03
   6   5  -8    3.70    0.91
   6  -5  -8    2.82    0.91
   7  -5   8   27.53    2.60
   7   5  -8   25.63    2.35
   7  -5  -8   25.49    2.53
   8   5  -8    1.12    0.54
   8  -5   8   -0.13    0.64
   8  -5  -8    1.93    0.84
   9  -5   8    6.50    1.48
   9   5  -8    5.99    1.22
   9  -5  -8    4.31    1.24
  10  -5   8    3.71    1.16
  10  -5  -8    3.71    1.16
   0  -6   8    0.55    0.48
   0  -6  -8    1.26    0.38
   1  -6   8   57.11    3.54
  -1  -6  -8   39.08    2.84
  -1  -6   8   42.44    3.33
   1  -6  -8   52.84    3.20
   2  -6   8    1.48    0.63
  -2  -6   8    1.20    0.56
   3  -6   8    6.31    1.20
   3  -6  -8    5.57    0.88
   4   6  -8    1.14    0.55
   4  -6   8    0.80    0.59
   4  -6  -8    1.29    0.61
   5  -6   8    7.99    1.56
   5   6  -8    9.54    1.16
   5  -6  -8    7.38    1.20
   6  -6   8   10.80    1.59
   6   6  -8   10.64    1.33
   6  -6  -8   13.97    1.65
   7  -6   8    9.58    1.52
   7   6  -8    7.71    1.16
   7  -6  -8   10.86    1.48
   8  -6   8   11.57    1.66
   8   6  -8    9.86    1.35
   8  -6  -8   13.34    1.76
   9  -6   8    4.74    1.35
   9  -6  -8    5.70    1.53
   0  -7  -8   82.44    5.06
   0  -7   8   79.11    5.45
   1  -7   8    3.92    0.92
  -1  -7  -8    3.38    0.42
  -1  -7   8    3.65    0.88
   1  -7  -8    4.18    0.78
   2  -7   8   80.09    5.34
  -2  -7   8   74.90    5.22
   3  -7   8    9.22    1.32
   3  -7  -8    9.27    1.16
  -3  -7   8    8.07    1.15
   4  -7   8    4.18    1.08
   4  -7  -8    3.77    0.95
   5  -7   8    0.94    0.59
   5   7  -8    0.60    0.45
   5  -7  -8    0.82    0.57
   6  -7   8   20.12    2.27
   6   7  -8   21.19    2.02
   6  -7  -8   24.05    2.36
   7   7  -8    6.53    1.05
   7  -7   8    7.81    1.65
   7  -7  -8    7.01    1.57
   8  -7   8   11.34    1.76
   8  -7  -8   13.17    1.79
   9  -7   8    2.49    0.94
   9  -7  -8    2.36    1.05
   0  -8   8   -0.42    0.35
   0  -8  -8    0.03    0.17
   1  -8   8   66.91    4.67
  -1  -8   8   64.88    4.61
   1  -8  -8   64.01    4.34
   2  -8   8   14.91    1.66
  -2  -8   8   13.99    1.55
   2  -8  -8   13.32    1.41
   3  -8   8   14.88    1.67
  -3  -8   8    9.68    1.31
   4  -8   8   15.27    1.83
   4  -8  -8   14.46    1.64
  -4  -8   8   14.10    1.58
   5  -8   8   14.32    1.87
  -5  -8   8   15.58    1.64
   5  -8  -8   14.51    1.72
   6  -8   8   -0.40    0.50
   6  -8  -8    0.84    0.51
   7  -8   8   26.31    2.79
   7   8  -8   24.94    2.35
   7  -8  -8   25.18    2.65
   8  -8   8    2.66    1.14
   8  -8  -8    4.92    1.37
   0  -9   8   38.83    3.15
   1  -9   8    7.80    1.26
  -1  -9   8   13.23    1.45
   1  -9  -8    8.87    1.08
   2  -9   8   19.98    2.11
   2  -9  -8   23.40    2.06
  -2  -9   8   23.90    2.17
   3  -9   8   22.01    2.23
  -3  -9   8   19.46    1.99
   3  -9  -8   20.66    1.99
   4  -9   8    2.27    0.88
   4  -9  -8    2.79    0.90
  -4  -9   8    3.34    0.91
   5  -9   8    4.89    1.26
  -5  -9   8    2.77    0.78
   5  -9  -8    6.71    1.37
   6  -9   8   25.99    2.69
   6  -9  -8   23.66    2.51
   7  -9   8    0.88    0.83
   7  -9  -8   -0.14    0.37
   0 -10   8    1.09    0.57
   1 -10   8   32.13    2.88
  -1 -10   8   33.78    2.85
   2 -10   8   16.13    1.88
   2 -10  -8   13.89    1.53
  -2 -10   8   15.67    1.71
   3 -10   8    1.25    0.73
   3 -10  -8    0.75    0.48
  -3 -10   8    1.11    0.53
   4 -10   8   15.06    1.86
   4 -10  -8   11.85    1.50
  -4 -10   8    9.94    1.35
   5 -10   8    8.66    1.78
   5 -10  -8    8.10    1.31
   6 -10   8    1.01    0.78
   6 -10  -8    0.92    0.60
   7 -10   8    9.61    2.04
   7 -10  -8   15.61    1.95
   0 -11   8   23.93    2.36
   1 -11   8    5.08    1.23
  -1 -11   8    4.25    1.12
   2 -11   8    8.36    1.59
  -2 -11   8    6.31    1.27
   3 -11   8    7.79    1.63
  -3 -11   8    5.97    1.24
   4 -11   8    2.13    0.87
  -4 -11   8    0.40    0.41
   4 -11  -8    2.08    0.78
   5 -11   8    5.50    1.51
   5 -11  -8    6.42    1.47
   6 -11   8    6.08    1.64
   6 -11  -8    9.83    1.49
   0 -12   8   -0.12    0.47
   1 -12   8    6.68    1.42
  -1 -12   8    5.94    1.31
   2 -12   8    1.21    0.83
  -2 -12   8    1.15    0.59
   3 -12   8    0.83    0.78
  -3 -12   8    0.09    0.47
   4 -12   8    2.33    1.03
   4 -12  -8    3.30    1.01
   0 -13   8   -0.19    0.51
   1 -13   8   -0.31    0.51
  -1 -13   8    0.18    0.46
   0   0  -9    0.07    0.20
   1   0  -9   27.02    2.00
   2   0   9    9.38    0.87
   2   0  -9    9.30    0.99
   3   0  -9  194.35   11.83
   3   0   9  200.06   11.62
   4   0  -9   59.52    3.97
   4   0   9   54.89    3.69
   5   0  -9   17.19    1.66
   5   0   9   16.49    1.46
   6   0   9   18.01    1.62
   6   0  -9   20.39    1.91
   7   0   9    3.99    0.83
   7   0  -9    4.77    1.12
   8   0  -9    0.23    0.51
   9   0  -9   19.65    2.16
  10   0  -9    1.18    0.61
   1  -1   9    7.35    0.76
  -1  -1  -9    5.57    0.62
   1   1  -9    5.75    0.77
   1  -1  -9    6.94    0.74
   2   1  -9   74.17    4.76
   2  -1   9   71.99    4.62
   2  -1  -9   73.54    4.71
   2   1   9   73.89    4.48
   3  -1   9   33.88    2.37
   3   1  -9   34.67    2.50
   3  -1  -9   30.51    2.42
   3   1   9   32.20    2.18
   4  -1   9  112.49    7.56
   4   1  -9  140.24    7.86
   4   1   9  131.32    7.43
   4  -1  -9  113.20    7.71
   5  -1   9   27.09    2.12
   5   1  -9   26.15    2.23
   5   1   9   26.73    1.92
   5  -1  -9   24.54    2.21
   6   1  -9    2.97    0.80
   6  -1   9    3.34    0.83
   6  -1  -9    3.87    0.89
   6   1   9    2.64    0.57
   7  -1   9    6.43    1.01
   7   1  -9    6.71    1.09
   7  -1  -9    8.15    1.20
   8  -1   9   26.40    2.35
   8   1  -9   29.31    2.61
   8  -1  -9   27.13    2.60
   9   1  -9    0.52    0.63
   9  -1  -9    0.51    0.57
  10   1  -9    7.66    1.54
  10  -1  -9    4.16    1.26
   0  -2  -9    6.55    0.69
   0   2  -9    7.35    0.86
  -1  -2  -9   36.76    2.39
   1   2  -9   37.12    2.66
   1  -2   9   37.25    2.63
   2  -2   9    2.00    0.57
   2   2  -9    2.49    0.61
   2   2   9    1.68    0.32
   2  -2  -9    2.68    0.61
   3  -2   9   76.10    5.44
   3   2  -9   93.46    5.66
   3   2   9   99.54    5.17
   3  -2  -9   74.02    5.47
   4   2  -9   26.07    2.12
   4  -2   9   24.30    2.02
   4  -2  -9   22.67    2.06
   4   2   9   25.98    1.68
   5   2  -9    5.78    0.90
   5  -2   9    5.53    1.06
   5   2   9    4.83    0.54
   5  -2  -9    5.90    1.14
   6   2  -9   18.51    1.81
   6  -2   9   18.88    1.81
   6  -2  -9   17.40    1.85
   7   2  -9   18.74    1.96
   7  -2   9   21.39    2.02
   7  -2  -9   22.20    2.17
   8  -2   9    1.44    0.66
   8   2  -9    1.69    0.67
   8  -2  -9    1.96    0.75
   9   2  -9   20.47    2.12
   9  -2   9   18.75    2.02
   9  -2  -9   21.74    2.33
  10   2  -9    1.73    0.72
  10  -2  -9    2.07    0.89
   0  -3  -9  117.76    7.24
   0  -3   9  126.39    7.52
   1   3  -9   13.67    1.27
  -1  -3  -9   12.18    0.95
   1  -3   9   12.04    1.22
   2  -3   9   27.95    2.30
   2   3  -9   34.92    2.46
   2  -3  -9   27.65    2.23
   2   3   9   32.00    1.92
   3   3  -9    5.47    0.84
   3  -3   9    6.68    0.86
   3   3   9    5.20    0.42
   3  -3  -9    6.64    0.87
   4  -3   9   11.81    1.31
   4   3  -9   11.60    1.31
   4  -3  -9   10.96    1.29
   5   3  -9    9.73    1.19
   5  -3   9   10.44    1.30
   5  -3  -9    9.52    1.28
   6  -3   9    9.96    1.33
   6   3  -9    9.07    1.21
   6  -3  -9   11.08    1.39
   7  -3   9    8.22    1.25
   7   3  -9    7.17    1.11
   7  -3  -9    8.45    1.27
   8  -3   9   29.56    2.72
   8   3  -9   32.79    2.78
   8  -3  -9   30.83    2.94
   9   3  -9    1.56    0.74
   9  -3   9    2.67    0.85
   9  -3  -9    1.39    0.73
  10  -3   9    2.99    0.94
  10   3  -9    2.85    0.85
  10  -3  -9    4.27    1.26
   0  -4  -9   43.11    2.78
   0  -4   9   42.23    3.08
  -1  -4  -9  158.13    9.02
   1  -4   9  152.40    9.46
   1  -4  -9  153.07    9.25
   2  -4   9    8.62    1.01
   2   4  -9    8.34    1.02
   2  -4  -9    6.22    0.84
   3  -4   9   11.01    1.27
   3   4  -9   12.10    1.27
   3  -4  -9    9.07    1.12
   4   4  -9   12.01    1.44
   4  -4   9   16.16    1.57
   4  -4  -9   15.34    1.54
   5   4  -9    2.27    0.75
   5  -4   9    1.49    0.64
   5  -4  -9    0.39    0.46
   6   4  -9   11.54    1.40
   6  -4   9   11.67    1.52
   6  -4  -9   12.28    1.52
   7  -4   9   19.62    2.12
   7   4  -9   23.48    2.11
   7  -4  -9   18.42    2.11
   8   4  -9    0.40    0.43
   8  -4   9    0.39    0.59
   8  -4  -9    0.32    0.59
   9   4  -9   10.22    1.38
   9  -4   9   10.15    1.48
   9  -4  -9    8.97    1.88
  10   4  -9    5.74    1.23
  10  -4   9    3.22    1.08
  10  -4  -9    5.69    1.51
   0  -5  -9  151.76    8.58
   0  -5   9  134.65    8.90
  -1  -5  -9   32.58    2.10
   1  -5   9   31.65    2.57
  -1  -5   9   32.19    2.56
   1  -5  -9   33.70    2.35
   2  -5   9   22.12    1.95
   2  -5  -9   20.32    1.72
   3  -5   9    9.80    1.21
   3   5  -9    9.72    1.18
   3  -5  -9    9.23    1.12
   4   5  -9    3.90    0.89
   4  -5   9    2.69    0.93
   4  -5  -9    4.36    0.99
   5   5  -9   29.87    2.66
   5  -5   9   34.33    2.83
   5  -5  -9   34.36    2.81
   6  -5   9   12.87    1.65
   6   5  -9   16.52    1.65
   6  -5  -9    9.92    1.45
   7   5  -9    8.85    1.24
   7  -5   9    8.92    1.42
   7  -5  -9    9.34    1.75
   8   5  -9   15.86    1.81
   8  -5   9   18.72    2.12
   8  -5  -9   16.59    2.06
   9  -5   9    1.31    0.71
   9   5  -9    1.26    0.56
   9  -5  -9    1.45    0.91
   0  -6  -9   25.97    1.87
   0  -6   9   25.93    2.24
  -1  -6  -9   17.00    1.25
   1  -6   9   16.96    1.69
   1  -6  -9   19.52    1.51
  -1  -6   9   15.82    1.68
   2  -6   9    6.81    1.08
  -2  -6   9    7.74    1.09
   3  -6   9    0.51    0.55
   3  -6  -9    0.28    0.41
   4   6  -9   32.45    2.61
   4  -6   9   30.61    2.71
   4  -6  -9   29.18    2.56
   5   6  -9   19.29    1.77
   5  -6   9   14.49    1.82
   5  -6  -9   14.21    1.69
   6   6  -9   22.62    2.23
   6  -6   9   30.15    2.66
   6  -6  -9   24.41    2.42
   7  -6   9    7.27    1.61
   7   6  -9    8.73    1.22
   7  -6  -9    9.15    1.44
   8   6  -9    1.63    0.66
   8  -6   9   -0.26    0.49
   8  -6  -9    0.65    0.57
   9   6  -9    4.16    1.01
   9  -6   9    4.51    1.24
   9  -6  -9    1.23    0.83
   0  -7  -9    8.21    0.85
   0  -7   9    9.91    1.29
   1  -7   9   21.56    2.11
  -1  -7   9   20.94    2.08
   1  -7  -9   25.81    1.91
   2  -7   9    7.15    1.06
   2  -7  -9    3.90    0.84
  -2  -7   9    6.64    1.23
   3  -7   9   11.34    1.45
  -3  -7   9    8.58    1.23
   3  -7  -9    9.94    1.23
   4  -7   9   10.94    1.41
   4  -7  -9    7.79    1.18
   5   7  -9   28.80    2.55
   5  -7   9   30.19    2.77
   5  -7  -9   28.04    2.61
   6  -7   9    1.09    0.61
   6   7  -9    1.55    0.65
   6  -7  -9    1.16    0.71
   7  -7   9   11.74    1.76
   7   7  -9    8.36    1.21
   7  -7  -9    9.84    1.55
   8   7  -9    1.00    0.45
   8  -7   9    1.90    0.97
   8  -7  -9    2.24    0.89
   9  -7   9    1.38    0.67
   9  -7  -9   -0.01    0.53
   0  -8  -9   10.50    1.01
   0  -8   9    9.37    1.32
   1  -8   9    8.29    1.29
   1  -8  -9   10.07    1.07
  -1  -8   9    9.81    1.27
   2  -8   9   12.47    1.62
  -2  -8   9   14.80    1.61
   2  -8  -9   13.67    1.41
   3  -8   9   21.37    2.22
  -3  -8   9   21.20    2.10
   3  -8  -9   23.56    2.07
   4  -8   9   20.53    2.24
   4  -8  -9   23.25    2.17
  -4  -8   9   22.14    2.14
   5  -8   9    5.19    1.35
   5  -8  -9    4.50    1.15
  -5  -8   9    4.55    1.05
   6  -8   9   19.42    2.20
   6  -8  -9   15.38    1.94
   7  -8   9   -0.22    0.51
   7   8  -9    0.13    0.36
   7  -8  -9    0.93    0.53
   8  -8   9    3.04    1.11
   8  -8  -9    2.58    0.96
   0  -9   9    6.43    1.29
   1  -9   9    5.00    1.17
   1  -9  -9    6.95    0.85
  -1  -9   9    4.75    1.09
   2  -9   9   19.70    2.20
   2  -9  -9   22.67    2.01
  -2  -9   9   23.95    2.21
   3  -9   9    7.04    1.48
  -3  -9   9    6.20    1.29
   3  -9  -9    8.74    1.15
   4  -9   9   20.18    2.22
   4  -9  -9   20.21    2.00
  -4  -9   9   15.44    1.83
   5  -9   9    6.78    1.56
  -5  -9   9    9.30    1.35
   5  -9  -9    8.72    1.66
   6  -9   9   -0.23    0.47
  -6  -9   9    0.02    0.41
   6  -9  -9    0.56    0.47
   7  -9   9    4.84    1.38
   7  -9  -9    3.90    1.24
   0 -10   9   -0.71    0.32
   1 -10   9   29.99    2.85
  -1 -10   9   35.09    2.92
   2 -10   9    3.17    1.05
   2 -10  -9    1.99    0.64
  -2 -10   9    1.05    0.54
   3 -10   9   21.32    2.37
  -3 -10   9   24.52    2.29
   4 -10   9    1.78    0.85
  -4 -10   9    0.94    0.63
   4 -10  -9    3.22    0.89
   5 -10   9    5.98    1.48
  -5 -10   9    2.55    0.90
   5 -10  -9    9.60    1.31
   6 -10   9    1.60    0.98
   6 -10  -9    2.02    0.93
   0 -11   9    9.19    1.39
   1 -11   9    0.53    0.58
  -1 -11   9   -0.04    0.47
   2 -11   9   13.65    1.87
  -2 -11   9   17.22    1.89
   3 -11   9   -1.36    0.42
  -3 -11   9    0.15    0.40
   3 -11  -9    0.29    0.24
   4 -11   9    6.06    1.57
   4 -11  -9    6.53    1.43
  -4 -11   9    8.74    1.27
   5 -11   9    0.45    0.71
   5 -11  -9   -0.44    0.29
   0 -12   9   -0.46    0.46
   1 -12   9    6.82    1.49
  -1 -12   9    7.61    1.55
   2 -12   9    0.31    0.60
  -2 -12   9    0.87    0.52
   3 -12   9    5.95    1.55
  -3 -12   9    4.72    1.14
   4 -12   9    0.92    0.76
   4 -12  -9    1.10    0.57
   0 -13   9    4.08    1.24
   0   0 -10   -0.22    0.12
   1   0 -10   -0.23    0.19
   2   0 -10    0.70    0.32
   2   0  10    1.49    0.41
   3   0  10   35.95    2.45
   3   0 -10   34.27    2.62
   4   0 -10   14.59    1.48
   4   0  10   14.55    1.29
   5   0 -10    5.26    1.08
   5   0  10    8.09    0.93
   6   0  10    0.40    0.34
   6   0 -10    0.81    0.51
   7   0  10    1.35    0.52
   7   0 -10    1.38    0.63
   8   0 -10    4.79    1.23
   9   0 -10    4.66    1.24
  10   0 -10    0.49    0.62
   0   1 -10    0.15    0.24
   0  -1 -10   -0.12    0.08
   1   1 -10    4.23    0.68
  -1  -1 -10    3.83    0.51
   1  -1  10    5.09    0.65
   1  -1 -10    4.90    0.64
   2   1 -10   12.40    1.30
   2  -1  10   14.77    1.27
   2   1  10   14.96    1.15
   2  -1 -10   14.63    1.32
   3   1 -10   14.22    1.40
   3  -1  10   16.06    1.34
   3  -1 -10   13.12    1.37
   3   1  10   14.13    1.15
   4   1 -10   18.65    1.66
   4  -1  10   16.04    1.46
   4   1  10   15.18    1.29
   4  -1 -10   17.17    1.63
   5  -1  10   11.67    1.24
   5   1 -10   12.30    1.37
   5  -1 -10   10.69    1.32
   5   1  10   12.52    1.12
   6   1 -10    5.19    1.13
   6  -1  10   11.46    1.19
   6   1  10    5.79    0.74
   7   1 -10    0.44    0.41
   7  -1  10    0.63    0.42
   7  -1 -10    0.64    0.51
   8   1 -10    7.10    1.42
   8  -1  10    7.19    1.08
   8  -1 -10    9.14    1.32
   9   1 -10    6.86    1.43
   9  -1 -10    5.22    1.32
  10   1 -10    7.75    1.60
  10  -1 -10    9.37    1.51
   0  -2 -10    3.26    0.48
   0   2 -10    4.46    0.67
  -1  -2 -10    6.26    0.66
   1   2 -10    7.82    0.92
   1  -2  10    6.32    0.84
   1  -2 -10    7.46    0.78
   2   2 -10   82.69    5.73
   2  -2  10  105.56    5.76
   2  -2 -10   99.72    5.71
   2   2  10   76.07    5.31
   3  -2  10   34.94    2.60
   3   2 -10   37.87    2.74
   3   2  10   35.27    2.26
   3  -2 -10   32.29    2.59
   4   2 -10   49.18    3.58
   4  -2  10   50.31    3.50
   4  -2 -10   50.14    3.59
   4   2  10   49.68    3.12
   5  -2  10   21.44    1.91
   5   2 -10   18.65    1.89
   5  -2 -10   23.86    2.07
   6   2 -10   12.71    1.48
   6  -2  10   11.58    1.41
   6  -2 -10   13.57    1.55
   7   2 -10   -0.17    0.29
   7  -2  10    0.54    0.44
   8  -2  10    2.68    0.82
   8   2 -10    3.15    0.88
   8  -2 -10    4.32    1.15
   9  -2  10    6.35    1.31
   9   2 -10    4.12    1.09
   9  -2 -10    5.50    1.37
  10   2 -10    5.91    1.33
  10  -2 -10    6.24    1.53
   0  -3 -10   29.35    2.03
   0  -3  10   28.88    2.24
   1   3 -10   31.50    2.41
  -1  -3 -10   31.25    2.06
   1  -3  10   30.03    2.36
   2   3 -10   25.95    2.13
   2  -3  10   24.48    2.07
   2   3  10   27.13    1.68
   2  -3 -10   24.12    1.98
   3  -3  10  150.64    7.95
   3   3 -10  122.44    7.89
   3  -3 -10  130.50    7.82
   3   3  10  107.38    7.21
   4  -3  10   25.31    2.19
   4   3 -10   27.55    2.29
   4  -3 -10   25.84    2.23
   5   3 -10   68.21    4.64
   5  -3  10   62.26    4.55
   5  -3 -10   66.71    4.68
   6   3 -10   22.30    2.02
   6  -3  10   18.38    1.93
   6  -3 -10   20.20    2.06
   7  -3  10    1.93    0.83
   7   3 -10    2.59    0.81
   7  -3 -10    3.24    0.93
   8   3 -10    1.14    0.56
   8  -3  10    1.53    0.74
   8  -3 -10    1.89    0.77
   9  -3  10    9.43    1.35
   9   3 -10    8.44    1.28
   9  -3 -10    7.19    1.60
  10   3 -10    5.04    1.19
  10  -3  10    3.62    1.21
  10  -3 -10    4.38    1.25
   0  -4  10    2.29    0.69
   0  -4 -10    1.81    0.43
  -1  -4 -10   26.58    1.70
   1  -4  10   22.44    2.04
   1  -4 -10   24.26    1.87
   2   4 -10  105.83    6.66
   2  -4  10  100.23    6.58
   2  -4 -10  103.04    6.47
   3   4 -10   20.92    1.91
   3  -4  10   19.95    1.89
   3  -4 -10   20.77    1.83
   4   4 -10   68.52    5.13
   4  -4  10   78.38    5.18
   4  -4 -10   80.81    5.21
   5  -4  10   22.70    2.18
   5   4 -10   23.74    2.15
   5  -4 -10   22.79    2.18
   6   4 -10   15.22    1.69
   6  -4  10   14.57    1.74
   6  -4 -10   17.18    1.82
   7   4 -10    3.78    0.99
   7  -4  10    5.47    1.28
   7  -4 -10    5.86    1.35
   8   4 -10    3.84    1.04
   8  -4  10    3.05    0.97
   8  -4 -10    4.77    1.31
   9  -4  10    3.12    1.06
   9   4 -10    3.14    0.95
   9  -4 -10    2.16    0.89
  10  -4  10    9.15    1.44
  10   4 -10    9.94    1.48
  10  -4 -10   11.45    1.72
   0  -5 -10    9.73    0.87
   0  -5  10    7.30    1.05
  -1  -5 -10   27.67    1.89
   1  -5  10   27.60    2.35
  -1  -5  10   29.98    2.41
   1  -5 -10   29.37    2.14
   3  -5  10   82.46    5.48
   3   5 -10   80.14    5.45
   3  -5 -10   79.47    5.34
   4   5 -10   11.26    1.34
   4  -5  10    9.96    1.33
   4  -5 -10   11.54    1.35
   5  -5  10   40.47    3.34
   5   5 -10   39.89    3.24
   5  -5 -10   43.79    3.38
   6  -5  10   13.11    1.77
   6   5 -10   18.58    1.86
   6  -5 -10   15.63    1.82
   7   5 -10    2.41    0.76
   7  -5  10    2.13    0.92
   7  -5 -10    2.14    0.91
   8   5 -10    1.73    0.75
   8  -5  10    2.42    0.96
   8  -5 -10    1.74    0.93
   9   5 -10    7.72    1.50
   9  -5  10    9.56    1.45
   9  -5 -10    7.51    1.78
   0  -6  10    5.57    1.12
   0  -6 -10    6.36    0.70
   1  -6  10   11.38    1.36
  -1  -6 -10    9.65    0.83
  -1  -6  10    9.60    1.31
   1  -6 -10   10.99    1.07
   2  -6  10   64.05    4.63
  -2  -6  10   67.94    4.65
   3  -6  10   23.24    2.20
   3  -6 -10   25.03    2.13
   4   6 -10   51.80    3.63
   4  -6  10   44.99    3.61
   4  -6 -10   42.66    3.46
   5  -6  10    3.81    1.14
   5   6 -10    7.62    1.09
   5  -6 -10    7.27    1.43
   6  -6  10    5.05    1.28
   6   6 -10    4.44    1.05
   6  -6 -10    4.21    1.07
   7   6 -10    2.30    0.79
   7  -6  10    1.62    0.94
   7  -6 -10    1.66    0.84
   8   6 -10    5.10    1.23
   8  -6  10    4.59    1.29
   8  -6 -10    4.38    1.24
   9  -6  10    3.80    1.17
   9   6 -10    4.21    1.09
   9  -6 -10    3.82    1.32
   0  -7 -10    6.88    0.77
   0  -7  10    6.42    1.26
   1  -7  10   11.84    1.43
  -1  -7  10   11.33    1.44
   1  -7 -10   12.14    1.17
   2  -7  10   22.44    2.19
  -2  -7  10   21.04    2.11
   2  -7 -10   23.59    1.95
   3  -7  10   38.58    3.19
   3  -7 -10   39.98    3.05
  -3  -7  10   39.03    3.14
   4  -7  10   18.31    2.06
   4  -7 -10   19.83    1.93
   5  -7  10    6.34    1.43
   5   7 -10    7.89    1.17
   5  -7 -10    7.57    1.47
   6  -7  10   -0.05    0.56
   6   7 -10    0.47    0.43
   6  -7 -10    0.30    0.39
   7   7 -10    3.81    1.02
   7  -7  10    5.82    1.52
   7  -7 -10    4.97    1.28
   8   7 -10    1.54    0.62
   8  -7  10    1.23    0.84
   8  -7 -10    3.58    1.14
   0  -8  10    0.61    0.57
   1  -8  10    0.15    0.49
   1  -8 -10    1.15    0.42
  -1  -8  10    0.15    0.46
   2  -8  10   11.12    1.52
   2  -8 -10   12.38    1.34
  -2  -8  10   13.86    1.59
   3  -8  10   15.11    1.81
  -3  -8  10   19.90    1.90
   3  -8 -10   12.96    1.51
   4  -8  10    3.72    1.11
   4  -8 -10    6.38    1.25
  -4  -8  10    6.61    1.29
   5  -8  10    2.81    1.02
  -5  -8  10    1.14    0.69
   5  -8 -10    1.89    0.74
   6  -8  10    0.68    0.67
   6  -8 -10    1.93    0.67
   7   8 -10    0.82    0.50
   7  -8  10    0.22    0.70
   7  -8 -10   -0.57    0.32
   8  -8  10    2.67    1.12
   8  -8 -10    4.20    1.27
   0  -9  10    1.50    0.74
   1  -9  10   -0.47    0.38
  -1  -9  10   -0.40    0.39
   2  -9  10   -0.37    0.28
  -2  -9  10    1.40    0.66
   2  -9 -10   -0.12    0.23
   3  -9  10    1.39    0.81
  -3  -9  10    1.93    0.80
   3  -9 -10    0.54    0.32
   4  -9  10    3.26    1.16
   4  -9 -10    4.97    1.15
  -4  -9  10    4.47    1.10
   5  -9  10    2.03    0.85
  -5  -9  10    1.57    0.71
   5  -9 -10    1.45    0.73
   6  -9  10    0.45    0.57
   6  -9 -10    0.87    0.64
  -6  -9  10    1.15    0.67
   7  -9  10    3.32    1.16
   7  -9 -10    2.93    1.10
  -7  -9  10    5.81    1.29
   0 -10  10    4.53    1.18
   1 -10  10    1.35    0.75
  -1 -10  10    3.46    1.04
   2 -10  10    0.94    0.75
  -2 -10  10    1.19    0.68
   3 -10  10    2.24    0.98
  -3 -10  10    0.00    0.48
   3 -10 -10    0.36    0.26
   4 -10  10    2.29    0.94
  -4 -10  10    1.51    0.68
   4 -10 -10    2.35    0.82
   5 -10  10    3.00    1.04
  -5 -10  10    2.83    1.00
   5 -10 -10    2.56    0.90
   6 -10  10    1.67    1.00
   6 -10 -10    2.58    0.90
  -6 -10  10    4.02    1.03
   0 -11  10    0.39    0.54
   1 -11  10    3.14    1.12
  -1 -11  10    3.35    1.03
   2 -11  10    0.30    0.71
  -2 -11  10    1.97    0.79
   3 -11  10    9.25    1.44
  -3 -11  10    6.35    1.36
   4 -11  10    2.38    1.01
  -4 -11  10    2.91    0.93
   4 -11 -10    2.50    0.79
   5 -11  10    5.50    1.48
   5 -11 -10    5.65    1.40
  -5 -11  10    5.13    1.22
   0 -12  10    0.71    0.81
   1 -12  10    5.03    1.38
  -1 -12  10    2.90    1.05
   2 -12  10    5.02    1.45
  -2 -12  10    5.83    1.38
   3 -12  10    1.85    0.91
  -3 -12  10    0.78    0.68
   0   0 -11    0.11    0.19
   1   0 -11    0.00    0.23
   2   0 -11  109.77    6.98
   2   0  11  113.25    6.81
   3   0 -11    0.15    0.32
   3   0  11    0.25    0.30
   4   0  11   87.42    5.49
   4   0 -11   87.74    5.79
   5   0  11    4.39    0.85
   5   0 -11    3.95    0.96
   6   0 -11    9.24    1.26
   6   0  11    7.24    0.98
   7   0 -11   16.46    1.86
   8   0 -11    1.61    0.80
   9   0 -11   11.96    1.68
  10   0 -11    2.67    1.08
   0  -1 -11    0.05    0.08
   0   1 -11    0.27    0.27
   1   1 -11    3.25    0.74
  -1  -1 -11    2.91    0.57
   1  -1  11    2.38    0.56
   1  -1 -11    3.83    0.70
   2  -1  11    6.45    0.81
   2   1 -11    6.65    0.88
   2   1  11    7.21    0.74
   2  -1 -11    5.88    0.82
   3   1 -11  109.07    7.42
   3  -1  11  122.76    7.33
   3   1  11  122.04    7.14
   3  -1 -11  119.77    7.47
   4   1 -11    0.43    0.40
   4  -1  11   -0.17    0.34
   4   1  11   -0.05    0.25
   4  -1 -11    0.19    0.37
   5  -1  11   29.84    2.37
   5   1 -11   31.25    2.56
   5   1  11   31.65    2.19
   5  -1 -11   27.51    2.49
   6  -1  11    5.86    0.94
   6   1 -11    6.57    1.28
   6  -1 -11    6.30    1.31
   7  -1  11    6.73    0.95
   7   1 -11    4.33    1.10
   7  -1 -11    5.09    1.22
   8   1 -11   13.50    1.68
   8  -1 -11   11.30    1.58
   9   1 -11    4.57    1.16
   9  -1 -11    4.04    1.21
  10   1 -11    5.27    1.26
  10  -1 -11    3.91    1.15
   0  -2 -11   64.74    4.12
   0   2 -11   64.39    4.32
   1   2 -11    7.17    0.92
  -1  -2 -11    7.01    0.71
   1  -2  11    5.07    0.76
   1  -2 -11    6.77    0.78
   2  -2  11   41.64    2.77
   2   2 -11   34.00    2.78
   2  -2 -11   43.49    2.79
   2   2  11   32.56    2.39
   3  -2  11   13.72    1.35
   3   2 -11   14.19    1.44
   3  -2 -11   11.48    1.28
   3   2  11   13.94    1.06
   4  -2  11   30.06    2.36
   4   2 -11   31.70    2.50
   4  -2 -11   28.45    2.42
   4   2  11   29.24    2.00
   5  -2  11    0.54    0.49
   5   2 -11    0.87    0.50
   5  -2 -11    1.63    0.69
   6   2 -11    9.06    1.20
   6  -2  11    8.64    1.17
   6  -2 -11    6.93    1.11
   7   2 -11    5.85    1.25
   7  -2  11    5.89    1.19
   7  -2 -11    6.45    1.35
   8   2 -11   10.42    1.51
   8  -2  11   14.95    1.61
   8  -2 -11   13.91    1.75
   9   2 -11   10.31    1.44
   9  -2 -11    7.41    1.66
  10   2 -11    2.41    0.83
  10  -2 -11    3.79    1.22
   0  -3 -11    1.39    0.38
   0  -3  11    1.18    0.53
  -1  -3 -11  100.70    6.16
   1  -3  11  104.10    6.54
   1   3 -11  102.62    6.56
   2  -3  11   19.20    1.83
   2   3 -11   24.32    1.98
   2  -3 -11   20.73    1.78
   2   3  11   22.05    1.47
   3   3 -11   31.87    2.67
   3  -3  11   39.83    2.72
   3  -3 -11   39.42    2.69
   3   3  11   29.44    2.08
   4   3 -11    4.36    0.98
   4  -3  11    5.37    1.06
   4  -3 -11    4.45    1.01
   5  -3  11   16.87    1.77
   5   3 -11   18.62    1.85
   5  -3 -11   18.79    1.86
   6   3 -11    3.59    0.89
   6  -3  11    3.15    0.92
   6  -3 -11    3.12    0.90
   7   3 -11   11.13    1.45
   7  -3  11   12.87    1.56
   7  -3 -11   12.87    1.65
   8  -3  11    5.86    1.32
   8   3 -11    8.84    1.28
   8  -3 -11    5.61    1.39
   9  -3  11    3.05    0.90
   9   3 -11    3.50    1.07
   9  -3 -11    4.11    1.23
  10   3 -11    7.14    1.59
  10  -3 -11    6.86    1.66
   0  -4  11  190.07   11.32
   0  -4 -11  180.73   10.90
  -1  -4 -11    7.65    0.68
   1  -4  11    5.95    0.90
   1  -4 -11    5.75    0.75
   2   4 -11   32.94    2.62
   2  -4  11   31.47    2.57
   2  -4 -11   33.35    2.47
   3  -4  11    5.86    1.12
   3   4 -11    5.50    1.07
   3  -4 -11    5.27    0.86
   4   4 -11    8.81    1.18
   4  -4  11    9.41    1.25
   4  -4 -11    8.00    1.15
   5  -4  11    3.67    1.00
   5   4 -11    3.71    0.94
   5  -4 -11    4.62    1.11
   6  -4  11   23.79    2.30
   6   4 -11   24.38    2.27
   6  -4 -11   21.86    2.26
   7  -4  11    3.99    1.14
   7   4 -11    2.40    0.84
   7  -4 -11    3.73    1.14
   8   4 -11   13.30    1.67
   8  -4  11   15.39    1.84
   8  -4 -11   12.40    1.78
   9  -4  11    9.35    1.38
   9   4 -11    6.98    1.45
   9  -4 -11    6.16    1.56
   0  -5  11    0.30    0.43
   0  -5 -11    0.20    0.18
  -1  -5 -11   58.73    3.73
   1  -5  11   60.40    4.28
  -1  -5  11   64.19    4.32
   1  -5 -11   60.05    3.97
   2  -5  11    6.76    1.05
   3   5 -11    2.91    0.82
   3  -5  11    2.83    0.85
   3  -5 -11    2.67    0.78
   4   5 -11    3.83    0.98
   4  -5  11    4.49    1.11
   4  -5 -11    3.67    0.93
   5   5 -11   48.05    3.94
   5  -5  11   58.65    4.18
   5  -5 -11   56.08    4.13
   6   5 -11    1.71    0.67
   6  -5  11    1.10    0.75
   6  -5 -11    0.44    0.44
   7  -5  11   27.43    2.68
   7   5 -11   27.43    2.56
   7  -5 -11   26.37    2.68
   8  -5  11    1.02    0.81
   8   5 -11    1.69    0.62
   8  -5 -11    1.45    0.77
   9   5 -11    3.21    0.97
   9  -5  11    2.06    0.87
   9  -5 -11    2.84    1.13
   0  -6  11   52.53    3.93
   0  -6 -11   53.70    3.47
   1  -6  11    0.53    0.54
   1  -6 -11    0.35    0.28
  -1  -6  11   -0.30    0.29
   2  -6  11   17.47    1.85
  -2  -6  11   17.87    1.84
   3  -6  11    4.45    1.12
   3  -6 -11    6.66    1.01
   4  -6  11   35.11    3.05
   4   6 -11   35.87    2.95
   4  -6 -11   36.06    2.93
   5  -6  11   11.64    1.62
   5   6 -11   12.95    1.52
   5  -6 -11   13.02    1.55
   6   6 -11   23.40    2.42
   6  -6  11   33.39    2.89
   6  -6 -11   28.55    2.70
   7   6 -11    3.02    0.82
   7  -6  11    2.31    1.01
   7  -6 -11    2.23    1.00
   8   6 -11    5.49    1.23
   8  -6  11    6.58    1.55
   8  -6 -11    5.72    1.50
   9   6 -11    2.28    0.87
   9  -6  11    1.52    0.82
   9  -6 -11    2.70    0.98
   0  -7  11    2.18    0.82
   0  -7 -11    3.10    0.47
   1  -7  11   19.83    2.00
  -1  -7  11   20.72    2.03
   1  -7 -11   19.03    1.67
   2  -7  11    1.14    0.70
  -2  -7  11    0.58    0.48
   2  -7 -11    2.11    0.61
   3  -7  11   16.47    1.95
  -3  -7  11   24.41    2.14
   3  -7 -11   17.74    1.80
   4  -7  11    1.98    0.84
   4  -7 -11    3.98    1.01
   5  -7  11   23.51    2.55
   5   7 -11   26.10    2.47
   5  -7 -11   29.84    2.60
   6  -7  11    6.53    1.49
   6   7 -11    4.24    1.10
   6  -7 -11    6.31    1.41
   7   7 -11    6.43    1.29
   7  -7  11    5.41    1.43
   7  -7 -11    9.48    1.85
   8   7 -11    2.85    0.93
   8  -7  11    2.09    0.88
   8  -7 -11    1.65    0.86
   0  -8  11    1.68    0.77
   1  -8  11    1.06    0.71
  -1  -8  11    1.86    0.74
   1  -8 -11    3.73    0.74
   2  -8  11   12.26    1.56
  -2  -8  11   14.13    1.64
   2  -8 -11   11.22    1.28
   3  -8  11    1.61    0.84
  -3  -8  11    0.87    0.57
   3  -8 -11    1.40    0.50
   4  -8  11   27.19    2.74
   4  -8 -11   29.42    2.57
  -4  -8  11   27.89    2.59
   5  -8  11    6.05    1.51
  -5  -8  11    3.76    0.99
   5  -8 -11    5.34    1.26
   6  -8  11    6.43    1.55
   6  -8 -11    8.24    1.62
   7   8 -11    3.94    1.05
   7  -8  11    3.68    1.24
   7  -8 -11    4.23    1.22
   8   8 -11    0.46    0.44
   8  -8  11    0.30    0.69
   8  -8 -11    1.20    0.81
   0  -9  11   12.83    1.66
   1  -9  11    5.87    1.33
  -1  -9  11    5.04    1.25
   2  -9  11    2.88    1.04
  -2  -9  11    3.74    1.02
   2  -9 -11    3.20    0.87
   3  -9  11   18.94    2.14
  -3  -9  11   20.59    2.12
   4  -9  11    0.98    0.77
   4  -9 -11    0.85    0.41
  -4  -9  11   -0.41    0.39
   5  -9  11   11.42    1.79
  -5  -9  11   14.01    1.76
   5  -9 -11   11.34    1.52
   6  -9  11    2.38    1.06
   6  -9 -11    4.70    1.17
  -6  -9  11    3.33    1.05
   7  -9  11    1.50    0.87
  -7  -9  11    1.34    0.68
   7  -9 -11    0.23    0.57
   0 -10  11    4.07    1.14
   1 -10  11    7.18    1.52
  -1 -10  11   10.06    1.46
   2 -10  11   12.40    1.74
  -2 -10  11   10.70    1.53
   3 -10  11    3.63    1.18
   3 -10 -11    2.34    0.61
  -3 -10  11    2.83    0.94
   4 -10  11   11.37    1.75
   4 -10 -11   12.75    1.52
  -4 -10  11    9.40    1.44
   5 -10  11    2.85    1.14
  -5 -10  11    1.71    0.82
   5 -10 -11    3.08    0.97
   6 -10  11    0.08    0.39
   6 -10 -11    0.01    0.46
  -6 -10  11    0.55    0.58
   0 -11  11   14.16    1.82
   1 -11  11    4.90    1.25
  -1 -11  11    4.50    1.28
   2 -11  11    3.30    1.12
  -2 -11  11    6.94    1.52
   3 -11  11    4.92    1.36
  -3 -11  11    5.65    1.32
   4 -11  11    2.04    1.02
   4 -11 -11    2.49    0.83
  -4 -11  11    1.31    0.74
   5 -11  11    0.97    0.82
   5 -11 -11    1.80    0.63
  -5 -11  11    0.88    0.73
   0 -12  11    2.48    1.07
   1 -12  11    4.35    1.25
  -1 -12  11    3.59    1.07
   2 -12  11    3.37    1.24
  -2 -12  11    4.29    1.15
   3 -12  11    8.27    1.87
  -3 -12  11    8.54    1.70
   0   0 -12  121.65    7.47
   1   0 -12   73.15    4.79
   2   0 -12   46.20    3.27
   2   0  12   45.25    3.09
   3   0 -12    0.58    0.38
   3   0  12    0.92    0.42
   4   0  12    8.78    0.99
   4   0 -12    8.27    1.12
   5   0 -12   20.16    1.88
   5   0  12   16.32    1.54
   6   0 -12   34.63    2.89
   6   0  12   33.10    2.53
   7   0 -12   28.70    2.66
   8   0 -12    9.63    1.42
   9   0 -12    0.63    0.67
  10   0 -12    1.17    0.58
   1  -1  12  149.69    8.43
  -1  -1 -12  121.60    8.22
   1   1 -12  127.04    8.45
   1  -1 -12  154.51    8.48
   2   1 -12   45.27    3.23
   2  -1  12   44.65    3.07
   2   1  12   42.11    2.89
   2  -1 -12   42.97    3.11
   3  -1  12    2.42    0.63
   3   1 -12    1.90    0.63
   3   1  12    2.72    0.56
   3  -1 -12    3.19    0.76
   4  -1  12    6.70    0.91
   4   1 -12    6.70    0.99
   4  -1 -12    6.67    0.98
   4   1  12    8.94    0.85
   5  -1  12   17.74    1.64
   5   1 -12   16.35    1.77
   5   1  12   18.93    1.50
   5  -1 -12   18.37    1.84
   6   1 -12   30.63    2.60
   6  -1  12   27.10    2.31
   6  -1 -12   29.03    2.60
   7  -1  12   23.50    2.05
   7   1 -12   22.39    2.23
   7  -1 -12   20.97    2.21
   8   1 -12    7.15    1.47
   8  -1 -12    7.28    1.55
   9   1 -12   10.15    1.45
   9  -1 -12    7.18    1.60
  10   1 -12    0.25    0.43
  10  -1 -12    0.93    0.68
   0  -2 -12   92.33    5.79
   0   2 -12   94.01    6.01
   1  -2  12   59.19    4.01
   1   2 -12   60.10    4.06
  -1  -2 -12   56.47    3.74
   1  -2 -12   60.19    3.91
   2  -2  12   62.37    3.80
   2   2 -12   48.91    3.79
   2   2  12   46.62    3.38
   2  -2 -12   62.45    3.80
   3  -2  12    2.90    0.73
   3   2 -12    1.53    0.58
   3  -2 -12    3.18    0.78
   3   2  12    3.33    0.45
   4  -2  12    1.71    0.62
   4   2 -12    1.59    0.67
   4   2  12    1.75    0.40
   4  -2 -12    0.88    0.56
   5   2 -12    9.24    1.24
   5  -2  12    8.36    1.15
   5  -2 -12    9.51    1.24
   6   2 -12   26.91    2.48
   6  -2  12   28.00    2.41
   6  -2 -12   29.97    2.62
   7   2 -12   21.44    2.24
   7  -2  12   25.46    2.23
   7  -2 -12   23.22    2.37
   8  -2  12   10.62    1.46
   8   2 -12   14.16    1.70
   8  -2 -12   15.35    1.85
   9   2 -12    0.98    0.57
   9  -2 -12    2.81    0.99
  10   2 -12    0.85    0.55
  10  -2 -12    0.66    0.60
   0  -3  12   20.88    1.85
   0  -3 -12   20.86    1.62
  -1  -3 -12   24.84    1.81
   1   3 -12   25.60    2.18
   1  -3  12   25.41    2.13
   2  -3  12   12.24    1.31
   2   3 -12   14.93    1.47
   2  -3 -12   11.15    1.23
   2   3  12   12.65    0.98
   3   3 -12    0.25    0.37
   3  -3  12   -0.10    0.37
   3  -3 -12   -0.04    0.29
   4   3 -12    7.10    1.30
   4  -3  12    6.60    1.02
   4  -3 -12    5.80    0.95
   5  -3  12    8.71    1.24
   5   3 -12    9.08    1.28
   5  -3 -12   10.49    1.33
   6  -3  12   12.26    1.50
   6   3 -12   13.02    1.56
   6  -3 -12   11.47    1.53
   7  -3  12   21.32    2.18
   7   3 -12   26.35    2.36
   7  -3 -12   20.05    2.24
   8  -3  12    6.98    1.43
   8   3 -12    8.22    1.26
   8  -3 -12    6.85    1.54
   9   3 -12    1.71    0.81
   9  -3  12    3.10    0.91
   9  -3 -12    2.36    0.85
   0  -4 -12    0.23    0.21
   0  -4  12   -0.36    0.34
   1  -4  12    2.34    0.74
  -1  -4 -12    2.95    0.42
   1  -4 -12    1.75    0.50
   2  -4  12   -0.13    0.34
   2   4 -12    0.60    0.44
   2  -4 -12    0.63    0.38
   3  -4  12    1.53    0.66
   3   4 -12    0.96    0.55
   3  -4 -12    1.09    0.57
   4  -4  12    0.58    0.60
   4   4 -12    1.44    0.59
   4  -4 -12    0.59    0.43
   5  -4  12    4.01    1.08
   5   4 -12    4.15    1.06
   5  -4 -12    5.55    1.19
   6  -4  12   11.04    1.50
   6   4 -12   14.18    1.61
   6  -4 -12   11.58    1.54
   7   4 -12   18.30    1.84
   7  -4  12   11.13    1.61
   7  -4 -12   11.26    1.61
   8  -4  12    4.58    1.24
   8   4 -12    3.75    1.04
   8  -4 -12    3.44    1.18
   9   4 -12    1.18    0.62
   9  -4  12    2.39    0.84
   9  -4 -12    2.13    0.86
   0  -5  12    6.27    1.23
   0  -5 -12    6.22    0.71
   1  -5  12    3.39    0.85
  -1  -5 -12    2.93    0.42
   1  -5 -12    2.73    0.63
  -1  -5  12    2.53    0.81
   2  -5  12    3.53    0.93
   3   5 -12    0.81    0.50
   3  -5  12    0.26    0.50
   3  -5 -12    0.69    0.44
   4   5 -12    1.03    0.60
   4  -5  12    1.00    0.64
   4  -5 -12    1.35    0.57
   5   5 -12    0.44    0.41
   5  -5  12    0.97    0.68
   5  -5 -12    1.04    0.58
   6  -5  12    9.50    1.38
   6   5 -12   10.23    1.39
   6  -5 -12    7.68    1.59
   7  -5  12   11.26    1.59
   7   5 -12    9.55    1.39
   7  -5 -12   10.03    1.53
   8  -5  12    4.95    1.35
   8   5 -12    6.75    1.38
   8  -5 -12    5.84    1.53
   9  -5  12    1.68    0.78
   9   5 -12    1.18    0.58
   9  -5 -12    1.43    0.83
   0  -6 -12   13.88    1.21
   0  -6  12   13.99    1.62
   1  -6  12   11.97    1.48
  -1  -6  12    6.41    1.35
   1  -6 -12   12.16    1.13
   2  -6  12    8.10    1.26
   2  -6 -12    7.99    0.99
  -2  -6  12    9.14    1.27
   3  -6  12    2.92    0.91
   3  -6 -12    2.20    0.72
   4   6 -12    0.90    0.56
   4  -6  12    0.07    0.52
   4  -6 -12    1.04    0.58
   5   6 -12    4.65    1.07
   5  -6  12    4.15    1.13
   5  -6 -12    3.64    1.07
   6  -6  12    7.91    1.61
   6   6 -12    8.27    1.55
   6  -6 -12    8.30    1.65
   7   6 -12    6.73    1.41
   7  -6  12    9.58    1.87
   7  -6 -12    8.06    1.71
   8  -6  12    5.49    1.50
   8   6 -12    7.90    1.22
   8  -6 -12    5.84    1.58
   0  -7  12   20.50    2.11
   1  -7  12   25.86    2.50
  -1  -7  12   25.57    2.50
   1  -7 -12   32.19    2.28
   2  -7  12   11.79    1.53
   2  -7 -12   13.22    1.33
  -2  -7  12    7.73    1.30
   3  -7  12    5.58    1.29
   3  -7 -12    8.59    1.08
  -3  -7  12    6.79    1.36
   4  -7  12    3.50    1.13
   4  -7 -12    3.60    0.92
   5   7 -12    3.68    1.01
   5  -7  12    4.91    1.26
   5  -7 -12    4.81    1.15
   6  -7  12    7.41    1.64
   6   7 -12    5.10    1.22
   6  -7 -12    6.79    1.45
   7   7 -12   11.10    1.50
   7  -7  12   13.71    1.90
   7  -7 -12   12.94    1.75
   8  -7  12    5.14    1.43
   8   7 -12    7.00    1.43
   8  -7 -12    9.86    2.01
   0  -8  12   29.43    2.75
   1  -8  12   23.98    2.47
  -1  -8  12   27.52    2.53
   2  -8  12   28.66    2.79
  -2  -8  12   31.14    2.83
   2  -8 -12   33.55    2.58
   3  -8  12   16.53    1.90
  -3  -8  12   11.61    1.60
   4  -8  12    5.42    1.38
   4  -8 -12    4.65    1.09
  -4  -8  12    4.31    1.16
   5  -8  12    6.59    1.57
  -5  -8  12    5.02    1.28
   5  -8 -12    9.23    1.33
   6  -8  12    7.52    1.72
   6  -8 -12    8.65    1.73
   7   8 -12    5.52    1.28
   7  -8  12    6.03    1.53
   7  -8 -12    6.36    1.54
   0  -9  12   33.87    3.07
   1  -9  12   20.25    2.32
  -1  -9  12   27.64    2.56
   2  -9  12   11.64    1.69
   2  -9 -12   11.61    1.35
  -2  -9  12   15.13    1.79
   3  -9  12    8.48    1.67
  -3  -9  12    6.18    1.41
   4  -9  12    6.65    1.54
   4  -9 -12    7.67    1.13
  -4  -9  12    5.50    1.31
   5  -9  12    6.91    1.64
   5  -9 -12    8.18    1.27
  -5  -9  12    6.38    1.48
   6  -9  12    5.85    1.55
  -6  -9  12    6.44    1.44
   6  -9 -12    6.72    1.50
   0 -10  12   15.29    1.89
   1 -10  12    9.39    1.81
  -1 -10  12   10.11    1.54
   2 -10  12    9.24    1.82
  -2 -10  12   11.09    1.60
   3 -10  12    5.63    1.49
   3 -10 -12    6.78    0.99
  -3 -10  12    6.41    1.42
   4 -10  12    2.42    1.04
   4 -10 -12    3.00    0.92
  -4 -10  12    3.16    1.07
   5 -10  12    8.10    1.77
   5 -10 -12    8.30    1.28
  -5 -10  12    5.82    1.42
   0 -11  12    6.21    1.46
   1 -11  12   12.52    1.78
  -1 -11  12    9.99    1.55
   2 -11  12    2.66    1.07
  -2 -11  12    2.98    0.97
   3 -11  12   -0.77    0.61
  -3 -11  12    0.64    0.58
   4 -11  12    2.73    1.19
  -4 -11  12    2.64    1.06
   0 -12  12    3.02    1.19
   1 -12  12    1.36    0.88
  -1 -12  12    2.57    0.91
   2 -12  12    0.76    0.81
  -2 -12  12    1.66    0.82
   0   0 -13   -0.15    0.17
   1   0 -13    7.45    0.96
   2   0  13    4.12    0.77
   2   0 -13    3.97    0.87
   3   0  13   92.58    5.82
   3   0 -13   92.55    6.07
   4   0 -13    5.80    0.93
   4   0  13    4.92    0.75
   5   0 -13   31.85    2.77
   5   0  13   35.32    2.55
   6   0 -13    4.13    1.06
   6   0  13    4.00    0.85
   7   0 -13   -0.62    0.33
   8   0 -13    8.79    1.36
   9   0 -13    3.91    1.15
   0   1 -13    1.42    0.55
   1  -1  13    8.19    0.94
   1   1 -13    6.47    0.91
  -1  -1 -13    7.21    0.82
   1  -1 -13    8.31    0.96
   2  -1  13   45.54    3.24
   2   1 -13   47.18    3.42
   2  -1 -13   44.55    3.30
   2   1  13   48.04    3.13
   3   1 -13    9.84    1.24
   3  -1  13   11.94    1.21
   3  -1 -13   10.59    1.23
   3   1  13   11.93    1.07
   4   1 -13   66.69    4.37
   4  -1  13   54.49    4.02
   4  -1 -13   56.48    4.23
   4   1  13   62.61    3.90
   5  -1  13   -0.01    0.35
   5   1 -13    0.63    0.53
   5  -1 -13    0.37    0.43
   6   1 -13   11.79    1.59
   6  -1  13   18.72    1.66
   6  -1 -13   16.25    1.78
   7   1 -13   10.84    1.45
   7  -1  13    7.86    1.09
   7  -1 -13   10.83    1.49
   8   1 -13    5.19    1.28
   8  -1 -13    3.89    1.25
   9   1 -13    7.11    1.54
   9  -1 -13    7.31    1.63
   0  -2 -13    1.81    0.53
   0   2 -13    2.36    0.65
   1  -2  13   25.82    2.02
   1   2 -13   22.76    1.97
  -1  -2 -13   22.28    1.71
   1  -2 -13   21.06    1.81
   2  -2  13   12.02    1.23
   2   2 -13    9.25    1.18
   2  -2 -13   11.73    1.20
   2   2  13    8.96    0.92
   3  -2  13   52.36    3.87
   3   2 -13   65.71    4.21
   3   2  13   61.70    3.62
   3  -2 -13   46.69    3.86
   4  -2  13    8.68    1.11
   4   2 -13    8.24    1.13
   4  -2 -13    8.74    1.15
   5  -2  13   22.16    2.00
   5   2 -13   22.72    2.12
   5  -2 -13   20.67    2.06
   6  -2  13    1.33    0.63
   6   2 -13    2.14    0.78
   6  -2 -13    2.10    0.77
   7   2 -13   11.01    1.55
   7  -2  13   14.07    1.58
   7  -2 -13   13.60    1.73
   8  -2  13   13.81    1.55
   8   2 -13   14.18    1.72
   8  -2 -13    9.03    1.84
   9   2 -13    3.23    1.05
   9  -2 -13    1.64    0.83
   0  -3 -13   67.89    4.31
   0  -3  13   65.13    4.55
   1   3 -13   11.92    1.32
  -1  -3 -13   11.69    1.02
   1  -3  13   10.14    1.27
   2  -3  13   45.94    3.43
   2   3 -13   53.67    3.61
   2  -3 -13   41.81    3.28
   2   3  13   47.53    3.00
   3  -3  13   14.67    1.56
   3   3 -13   13.15    1.52
   3  -3 -13   17.01    1.58
   4  -3  13    8.56    1.19
   4   3 -13    7.73    1.14
   4  -3 -13    6.82    1.05
   5   3 -13    2.40    0.81
   5  -3  13    3.27    0.91
   5  -3 -13    4.43    1.08
   6   3 -13   14.96    1.71
   6  -3  13   13.11    1.57
   6  -3 -13   12.42    1.63
   7  -3  13    4.44    1.15
   7   3 -13    5.95    1.30
   7  -3 -13    7.97    1.24
   8  -3  13    9.28    1.33
   8   3 -13    6.29    1.40
   8  -3 -13    9.32    1.49
   9   3 -13    7.51    1.54
   9  -3 -13    6.62    1.64
   0  -4  13   13.61    1.49
   0  -4 -13   13.57    1.20
  -1  -4 -13   69.36    4.00
   1  -4  13   58.87    4.38
   1  -4 -13   57.77    4.10
   2  -4  13   17.15    1.67
   2   4 -13   14.48    1.60
   2  -4 -13   14.30    1.44
   3  -4  13    2.13    0.80
   3   4 -13    2.21    0.73
   3  -4 -13    1.83    0.68
   4   4 -13    6.97    1.12
   4  -4  13   10.07    1.32
   4  -4 -13   11.07    1.28
   5  -4  13   15.62    1.72
   5   4 -13   12.73    1.61
   5  -4 -13   14.33    1.66
   6  -4  13    0.32    0.55
   6   4 -13    0.23    0.40
   6  -4 -13    0.15    0.42
   7  -4  13   14.51    1.72
   7   4 -13   13.00    1.63
   7  -4 -13   10.82    1.60
   8  -4  13    4.29    1.20
   8   4 -13    6.47    1.39
   8  -4 -13    4.73    1.26
   9  -4  13    2.66    1.02
   9   4 -13    0.72    0.53
   9  -4 -13    1.32    0.72
   0  -5 -13   62.26    4.06
   0  -5  13   64.27    4.56
  -1  -5 -13    5.89    0.64
   1  -5  13    5.40    1.16
  -1  -5  13    5.81    1.19
   1  -5 -13    5.71    0.78
   2  -5  13   12.60    1.53
   3   5 -13    5.90    1.26
   3  -5  13    6.32    1.28
   3  -5 -13    5.86    0.95
   4   5 -13   23.07    2.23
   4  -5  13   23.09    2.24
   4  -5 -13   22.53    2.13
   5   5 -13    3.68    1.01
   5  -5  13    3.16    0.97
   5  -5 -13    3.68    1.04
   6   5 -13   21.58    2.14
   6  -5  13   19.09    2.14
   6  -5 -13   17.25    2.04
   7  -5  13    0.99    0.74
   7   5 -13    1.32    0.69
   7  -5 -13    1.33    0.68
   8   5 -13    3.18    1.00
   8  -5  13    6.35    1.47
   8  -5 -13    7.54    1.62
   9   5 -13    5.67    1.34
   9  -5  13    7.04    1.61
   9  -5 -13    6.20    1.61
   0  -6  13   -0.35    0.38
   0  -6 -13   -0.06    0.18
   1  -6  13   41.73    3.31
  -1  -6  13   35.51    3.19
   1  -6 -13   41.31    2.88
   2  -6  13    1.89    0.81
  -2  -6  13    2.43    0.85
   2  -6 -13    2.14    0.61
   3  -6  13    8.10    1.27
   3  -6 -13    6.62    1.00
   4   6 -13    4.73    1.14
   4  -6  13    3.17    0.98
   4  -6 -13    2.77    0.89
   5   6 -13   24.85    2.37
   5  -6  13   23.43    2.45
   5  -6 -13   23.75    2.34
   6   6 -13    1.50    0.77
   6  -6  13    2.03    0.80
   6  -6 -13    2.62    0.90
   7   6 -13    8.52    1.34
   7  -6  13   10.49    1.60
   7  -6 -13   10.45    1.58
   8   6 -13    0.69    0.56
   8  -6  13    1.33    0.81
   8  -6 -13    0.92    0.78
   0  -7  13   18.33    2.00
   1  -7  13    0.62    0.50
   1  -7 -13    0.75    0.34
  -1  -7  13   -0.14    0.52
   2  -7  13   22.04    2.24
   2  -7 -13   21.37    1.90
  -2  -7  13   19.95    2.16
   3  -7  13    1.19    0.74
   3  -7 -13    2.09    0.68
  -3  -7  13    1.23    0.78
   4  -7  13   23.51    2.34
   4  -7 -13   19.24    2.04
   5   7 -13    4.12    1.10
   5  -7  13    3.49    1.14
   5  -7 -13    5.57    1.28
   6  -7  13   11.58    1.73
   6   7 -13    9.95    1.44
   6  -7 -13   10.82    1.54
   7   7 -13    1.02    0.59
   7  -7  13    1.31    0.79
   7  -7 -13    1.63    0.77
   8   7 -13    2.36    0.79
   8  -7  13    1.26    0.84
   8  -7 -13    1.94    0.93
   0  -8  13    0.79    0.64
   1  -8  13   13.75    1.81
  -1  -8  13   16.13    1.86
   2  -8  13    0.39    0.48
   2  -8 -13    1.32    0.51
  -2  -8  13    0.81    0.56
   3  -8  13   18.50    2.22
  -3  -8  13   24.17    2.38
   4  -8  13    1.60    0.89
  -4  -8  13    1.16    0.72
   4  -8 -13    1.71    0.68
   5  -8  13   13.92    1.85
  -5  -8  13   12.22    1.70
   5  -8 -13   16.10    1.82
   6  -8  13    3.37    1.14
   6  -8 -13    4.85    1.26
   7   8 -13    4.30    1.14
   7  -8  13    5.22    1.44
   7  -8 -13    2.41    0.96
   0  -9  13    0.49    0.63
   1  -9  13   12.75    1.76
  -1  -9  13   14.50    1.85
   2  -9  13   13.60    1.90
  -2  -9  13   15.77    1.91
   3  -9  13    2.72    1.03
  -3  -9  13    2.17    0.85
   3  -9 -13    4.48    0.98
   4  -9  13   19.37    2.28
   4  -9 -13   17.14    1.87
  -4  -9  13   14.86    1.96
   5  -9  13   -0.63    0.54
   5  -9 -13   -0.50    0.29
  -5  -9  13    0.64    0.59
   6  -9  13    4.89    1.42
  -6  -9  13    4.59    1.21
   6  -9 -13    8.37    1.70
   0 -10  13    8.51    1.71
   1 -10  13    6.53    1.50
  -1 -10  13    4.98    1.31
   2 -10  13    9.84    1.93
  -2 -10  13    9.14    1.78
   3 -10  13   10.41    1.99
  -3 -10  13    9.45    1.49
   4 -10  13    2.23    1.11
   4 -10 -13    3.51    0.87
  -4 -10  13    2.82    0.93
   5 -10  13    6.18    1.58
   5 -10 -13    1.33    0.67
  -5 -10  13    3.55    1.12
   0 -11  13    2.70    0.94
   1 -11  13    3.53    1.18
  -1 -11  13    4.07    1.14
   2 -11  13    4.47    1.39
  -2 -11  13    2.52    1.00
   3 -11  13    5.32    1.48
  -3 -11  13    4.59    1.27
   4 -11  13    1.60    1.05
  -4 -11  13    1.33    0.87
   0 -12  13    0.53    0.69
   0   0 -14    0.26    0.29
   1   0 -14    3.21    0.78
   2   0 -14    0.12    0.32
   2   0  14   -0.14    0.24
   3   0 -14    5.45    1.06
   3   0  14    4.90    0.78
   4   0 -14    5.89    0.94
   4   0  14    4.90    0.78
   5   0  14    9.97    1.13
   5   0 -14   10.57    1.33
   6   0 -14    4.97    1.18
   7   0 -14    0.60    0.53
   8   0 -14    7.54    1.59
   9   0 -14    0.23    0.35
   0   1 -14    4.13    0.83
  -1  -1 -14    1.64    0.47
   1   1 -14    0.93    0.52
   1  -1  14    0.63    0.44
   1  -1 -14    1.26    0.51
   2   1 -14    9.42    1.16
   2  -1  14    9.71    1.13
   2   1  14    9.42    1.00
   2  -1 -14   10.03    1.15
   3   1 -14   20.53    1.92
   3  -1  14   18.63    1.70
   3   1  14   18.87    1.58
   3  -1 -14   19.64    1.84
   4  -1  14   10.22    1.13
   4   1 -14    8.57    1.17
   4  -1 -14    7.38    1.08
   4   1  14    9.40    0.97
   5  -1  14    2.98    0.83
   5   1 -14    3.34    0.93
   5  -1 -14    4.56    1.06
   6   1 -14    3.84    1.04
   6  -1 -14    6.77    1.34
   7   1 -14   -0.05    0.39
   7  -1 -14    0.83    0.55
   8   1 -14    0.87    0.58
   8  -1 -14    0.14    0.54
   9   1 -14    6.42    1.47
   9  -1 -14    3.78    1.18
   0  -2 -14    2.32    0.57
   1  -2  14    8.82    1.15
   1   2 -14   10.68    1.21
  -1  -2 -14    9.02    0.94
   1  -2 -14    9.73    1.05
   2  -2  14    5.38    0.85
   2   2 -14    3.73    0.88
   2  -2 -14    5.05    0.78
   2   2  14    3.65    0.68
   3   2 -14   37.53    3.05
   3  -2  14   39.77    2.96
   3   2  14   40.38    2.64
   3  -2 -14   36.32    2.94
   4  -2  14    8.12    1.10
   4   2 -14    8.56    1.20
   4  -2 -14    7.82    1.13
   5   2 -14   21.83    2.22
   5  -2  14   25.09    2.19
   5  -2 -14   23.93    2.27
   6   2 -14    9.61    1.33
   6  -2  14    8.65    1.24
   6  -2 -14    8.12    1.29
   7  -2  14    1.71    0.69
   7   2 -14    0.96    0.63
   7  -2 -14    2.70    0.92
   8   2 -14    3.67    1.05
   8  -2 -14    2.30    0.93
   9   2 -14    1.80    0.83
   9  -2 -14    2.48    0.94
   0  -3 -14   10.61    1.06
   0  -3  14    9.86    1.25
   1  -3  14    8.90    1.19
  -1  -3 -14    8.53    0.87
   1   3 -14    8.52    1.16
   2   3 -14   55.08    3.70
   2  -3  14   43.63    3.46
   2   3  14   49.29    3.10
   2  -3 -14   43.87    3.37
   3  -3  14    9.01    1.20
   3   3 -14    8.05    1.14
   3  -3 -14    8.45    1.13
   4   3 -14   68.59    4.88
   4  -3  14   66.40    4.71
   4  -3 -14   67.38    4.78
   5  -3  14    3.58    1.00
   5   3 -14    2.23    0.76
   5  -3 -14    3.45    0.92
   6   3 -14   13.62    1.66
   6  -3  14   12.26    1.59
   6  -3 -14   14.34    1.70
   7   3 -14    0.99    0.56
   7  -3  14    1.20    0.59
   7  -3 -14   -0.09    0.37
   8  -3  14    2.92    0.91
   8   3 -14    1.92    0.81
   8  -3 -14    1.77    0.87
   9   3 -14    0.31    0.51
   9  -3 -14    2.41    0.86
   0  -4 -14    8.24    0.90
   0  -4  14   10.14    1.26
  -1  -4 -14   22.39    1.52
   1  -4  14   15.32    1.78
   1  -4 -14   16.47    1.56
   2  -4  14    9.87    1.37
   2   4 -14   11.59    1.42
   2  -4 -14   11.25    1.23
   3   4 -14   85.23    5.91
   3  -4  14   84.76    5.86
   3  -4 -14   89.30    5.80
   4  -4  14   11.85    1.50
   4   4 -14   10.14    1.37
   4  -4 -14   13.72    1.52
   5  -4  14   47.65    3.79
   5   4 -14   51.04    3.97
   5  -4 -14   50.63    3.90
   6  -4  14    5.20    1.24
   6   4 -14    7.23    1.43
   6  -4 -14    6.87    1.45
   7  -4  14    0.60    0.55
   7   4 -14    0.65    0.57
   7  -4 -14    0.12    0.29
   8  -4  14    0.24    0.57
   8   4 -14    0.98    0.61
   8  -4 -14    0.53    0.59
   9  -4  14    5.89    1.36
   9   4 -14    7.02    1.53
   9  -4 -14    8.06    1.79
   0  -5  14    1.92    0.72
   0  -5 -14    2.85    0.54
   1  -5  14    4.23    1.06
  -1  -5  14    5.13    1.13
   1  -5 -14    4.78    0.71
   3  -5  14    9.61    1.38
   3   5 -14   12.34    1.51
   3  -5 -14    9.76    1.24
   4   5 -14   59.13    4.81
   4  -5  14   73.29    5.00
   4  -5 -14   72.10    4.91
   5   5 -14    6.85    1.35
   5  -5  14    6.83    1.42
   5  -5 -14    4.13    1.15
   6  -5  14    7.71    1.59
   6   5 -14    7.57    1.20
   6  -5 -14    8.29    1.65
   7  -5  14    2.07    0.91
   7   5 -14    2.40    0.90
   7  -5 -14    2.13    0.90
   8  -5  14    4.22    1.14
   8   5 -14    3.50    1.08
   8  -5 -14    2.19    0.95
   0  -6  14    3.25    0.96
   1  -6  14   17.72    1.92
  -1  -6  14   17.38    1.89
   1  -6 -14   16.29    1.52
   2  -6  14    5.21    1.23
   2  -6 -14    5.10    0.80
  -2  -6  14    5.44    1.20
   3  -6  14   62.38    4.63
   3  -6 -14   59.98    4.33
   4   6 -14    3.88    1.12
   4  -6  14    5.88    1.31
   4  -6 -14    7.37    1.38
   5   6 -14   21.33    2.12
   5  -6  14   16.36    2.05
   5  -6 -14   17.19    1.93
   6   6 -14    0.40    0.54
   6  -6  14    1.81    0.96
   6  -6 -14    2.16    0.89
   7   6 -14    0.23    0.44
   7  -6  14    0.12    0.57
   7  -6 -14    1.58    0.78
   8  -6  14    4.18    1.35
   8   6 -14    3.79    1.07
   8  -6 -14    3.61    1.10
   0  -7  14    1.76    0.83
   1  -7  14    9.61    1.47
  -1  -7  14   12.89    1.63
   1  -7 -14   10.64    1.13
   2  -7  14   21.54    2.29
  -2  -7  14   20.92    2.27
   2  -7 -14   21.32    1.91
   3  -7  14   10.60    1.54
   3  -7 -14    9.81    1.22
  -3  -7  14   10.42    1.49
   4  -7  14   20.31    2.28
   4  -7 -14   20.95    2.09
   5   7 -14    0.60    0.59
   5  -7  14    0.63    0.73
   5  -7 -14    0.38    0.38
   6  -7  14   -0.53    0.56
   6   7 -14   -0.06    0.40
   6  -7 -14    0.81    0.45
   7  -7  14    1.71    0.93
   7   7 -14    1.35    0.56
   7  -7 -14    0.91    0.60
   0  -8  14    1.70    0.87
   1  -8  14    3.04    1.09
  -1  -8  14    3.59    1.11
   2  -8  14    6.51    1.49
  -2  -8  14    5.81    1.34
   2  -8 -14    5.71    0.84
   3  -8  14    5.33    1.37
  -3  -8  14    6.87    1.51
   4  -8  14    3.62    1.16
   4  -8 -14    3.35    0.97
  -4  -8  14    2.82    0.97
   5  -8  14    0.42    0.53
   5  -8 -14    0.74    0.35
  -5  -8  14    0.37    0.55
   6  -8  14    1.52    0.88
   6  -8 -14    0.97    0.61
   7   8 -14    1.06    0.69
   7  -8  14    1.60    0.83
   7  -8 -14    0.75    0.56
   0  -9  14    0.30    0.47
   1  -9  14   -0.38    0.54
  -1  -9  14    0.37    0.61
   2  -9  14    0.46    0.66
  -2  -9  14    0.37    0.49
   3  -9  14    0.49    0.62
  -3  -9  14    0.84    0.72
   3  -9 -14    1.04    0.45
   4  -9  14    0.61    0.72
   4  -9 -14   -0.36    0.40
  -4  -9  14    0.54    0.64
   5  -9  14    0.64    0.81
  -5  -9  14    0.80    0.76
   5  -9 -14    1.64    0.59
   6  -9  14    0.62    0.67
   6  -9 -14    0.90    0.64
  -6  -9  14    0.74    0.67
   0 -10  14    1.39    0.85
   1 -10  14   -0.08    0.38
  -1 -10  14    0.64    0.61
   2 -10  14   -0.26    0.64
  -2 -10  14    0.04    0.47
   3 -10  14    3.89    1.29
  -3 -10  14    2.98    1.16
   4 -10  14    0.60    0.85
  -4 -10  14    1.10    0.72
   4 -10 -14    1.26    0.63
   5 -10  14    3.85    1.31
  -5 -10  14    0.61    0.85
   5 -10 -14    4.63    1.14
   0 -11  14   -0.06    0.38
   1 -11  14   -0.14    0.60
  -1 -11  14   -0.11    0.63
   2 -11  14    1.77    1.07
  -2 -11  14    3.31    1.10
   3 -11  14    1.16    0.85
  -3 -11  14    0.49    0.73
   0   0 -15    0.24    0.29
   1   0 -15    8.72    1.11
   2   0  15   32.32    2.50
   2   0 -15   35.01    2.72
   3   0 -15   29.15    2.51
   3   0  15   30.43    2.32
   4   0 -15    7.93    1.12
   4   0  15    7.52    0.95
   5   0  15   19.62    1.73
   5   0 -15   20.35    2.04
   6   0 -15    0.86    0.55
   7   0 -15    7.15    1.51
   8   0 -15   12.87    1.76
   9   0 -15    0.11    0.42
   0  -1 -15    4.19    0.66
   0   1 -15    5.49    1.01
   1   1 -15   14.58    1.52
  -1  -1 -15   14.68    1.40
   1  -1  15   16.02    1.52
   1  -1 -15   18.98    1.62
   2  -1  15   16.84    1.63
   2   1 -15   17.29    1.76
   2   1  15   19.36    1.58
   2  -1 -15   17.47    1.68
   3  -1  15   35.89    2.72
   3   1 -15   38.33    2.96
   3   1  15   34.73    2.55
   3  -1 -15   34.28    2.81
   4   1 -15   20.12    1.91
   4  -1  15   15.05    1.59
   4   1  15   18.82    1.50
   4  -1 -15   14.74    1.68
   5   1 -15    3.07    0.92
   5  -1  15    5.16    1.01
   5  -1 -15    4.34    1.06
   6   1 -15   11.72    1.56
   6  -1  15   12.11    1.35
   6  -1 -15   12.13    1.56
   7   1 -15    8.61    1.69
   7  -1 -15    9.69    1.47
   8   1 -15    1.23    0.74
   8  -1 -15    3.85    1.13
   9   1 -15    9.39    1.47
   9  -1 -15    8.81    1.81
   0  -2 -15   23.61    1.92
  -1  -2 -15   11.11    1.06
   1   2 -15    9.61    1.23
   1  -2  15   10.03    1.27
   1  -2 -15   10.59    1.17
   2   2 -15   29.93    2.78
   2  -2  15   43.35    2.94
   2   2  15   32.81    2.50
   2  -2 -15   41.40    2.88
   3   2 -15   11.16    1.30
   3  -2  15    5.74    1.14
   3  -2 -15    6.45    1.02
   3   2  15    9.21    0.88
   4  -2  15   13.20    1.46
   4   2 -15   15.69    1.68
   4  -2 -15   11.57    1.45
   5   2 -15   11.81    1.54
   5  -2  15   13.59    1.47
   5  -2 -15   11.12    1.46
   6   2 -15    5.70    1.31
   6  -2  15    5.42    1.13
   6  -2 -15    8.24    1.29
   7  -2  15    3.41    0.90
   7   2 -15    3.92    1.10
   7  -2 -15    3.91    1.15
   8   2 -15   14.14    1.79
   8  -2 -15   14.45    1.91
   9   2 -15    0.29    0.44
   9  -2 -15   -0.30    0.43
   0  -3  15   36.37    2.94
   0  -3 -15   39.03    2.75
   1   3 -15   42.61    3.39
   1  -3  15   46.45    3.42
  -1  -3 -15   44.02    3.00
   2   3 -15    5.27    1.08
   2  -3  15    3.11    0.84
   2   3  15    4.08    0.56
   2  -3 -15    4.47    0.91
   3  -3  15   23.57    2.19
   3   3 -15   24.17    2.26
   3  -3 -15   25.77    2.21
   4   3 -15    5.77    1.23
   4  -3  15    6.97    1.07
   4  -3 -15    6.64    1.30
   5  -3  15    2.46    0.77
   5   3 -15    2.48    0.86
   5  -3 -15    0.79    0.60
   6   3 -15    5.40    1.28
   6  -3  15    6.04    1.26
   6  -3 -15    8.02    1.59
   7   3 -15    9.11    1.43
   7  -3  15    4.94    1.20
   7  -3 -15    9.75    1.42
   8  -3  15    1.76    0.63
   8   3 -15    0.49    0.52
   8  -3 -15    1.34    0.78
   9   3 -15    6.45    1.53
   9  -3 -15    7.39    1.73
   0  -4 -15   38.84    2.73
   0  -4  15   36.89    3.06
   1  -4  15   17.53    1.83
  -1  -4 -15   18.11    1.42
   1  -4 -15   16.12    1.53
   2  -4  15   25.56    2.43
   2   4 -15   27.15    2.47
   2  -4 -15   30.27    2.35
   3   4 -15   -0.11    0.26
   3  -4  15    0.34    0.54
   3  -4 -15   -0.14    0.21
   4   4 -15    1.56    0.69
   4  -4  15    0.53    0.56
   4  -4 -15    2.07    0.71
   5   4 -15   11.51    1.54
   5  -4  15    9.47    1.40
   5  -4 -15   11.72    1.50
   6  -4  15    4.69    1.18
   6   4 -15    6.07    1.36
   6  -4 -15    5.04    1.29
   7  -4  15    5.06    1.28
   7   4 -15    4.02    1.15
   7  -4 -15    3.38    1.08
   8   4 -15    8.19    1.35
   8  -4  15   11.25    1.59
   8  -4 -15    9.42    1.87
   0  -5  15   19.17    2.01
   0  -5 -15   20.66    1.65
   1  -5  15   16.47    1.85
  -1  -5  15   17.47    1.84
   1  -5 -15   16.82    1.54
   2  -5  15    4.91    1.15
   3   5 -15    3.62    1.01
   3  -5  15    3.77    1.02
   3  -5 -15    5.78    1.11
   4  -5  15    9.85    1.46
   4   5 -15    9.23    1.70
   4  -5 -15    9.87    1.31
   5   5 -15    2.03    0.87
   5  -5  15    2.29    0.90
   5  -5 -15    3.09    0.88
   6  -5  15   12.70    1.73
   6   5 -15   12.27    1.60
   6  -5 -15   12.76    1.66
   7  -5  15   12.19    1.68
   7   5 -15    8.77    1.40
   7  -5 -15   10.22    1.53
   8  -5  15    0.66    0.66
   8   5 -15    0.25    0.53
   8  -5 -15    1.05    0.76
   0  -6  15    3.21    0.98
   1  -6  15   14.48    1.74
  -1  -6  15   10.07    1.52
   1  -6 -15   16.98    1.45
   2  -6  15    5.67    1.26
  -2  -6  15    5.64    1.26
   2  -6 -15    5.24    1.02
   3  -6  15    6.75    1.44
   3  -6 -15    7.07    1.00
   4  -6  15    1.30    0.72
   4   6 -15    0.98    0.66
   4  -6 -15    0.26    0.40
   5  -6  15   17.41    2.15
   5   6 -15   21.75    2.21
   5  -6 -15   20.67    2.13
   6   6 -15    6.68    1.44
   6  -6  15    3.79    1.19
   6  -6 -15   10.40    1.42
   7   6 -15    4.63    1.28
   7  -6  15    7.26    1.63
   7  -6 -15    7.87    1.67
   8   6 -15    2.49    0.92
   8  -6  15    1.67    0.92
   8  -6 -15    3.13    1.12
   0  -7  15   13.94    1.77
   1  -7  15    9.34    1.40
  -1  -7  15    9.31    1.39
   2  -7  15   11.09    1.63
   2  -7 -15   12.27    1.30
  -2  -7  15    9.07    1.48
   3  -7  15    2.41    0.89
  -3  -7  15    1.49    0.72
   4  -7  15   11.20    1.68
   4  -7 -15   12.05    1.45
   5  -7  15    1.75    0.98
   5   7 -15    3.57    1.06
   5  -7 -15    1.08    0.61
   6   7 -15   14.02    1.80
   6  -7  15   13.91    1.94
   6  -7 -15   14.42    1.82
   7   7 -15    0.07    0.42
   7  -7  15    0.19    0.64
   7  -7 -15    1.29    0.72
   0  -8  15   -0.49    0.29
   1  -8  15    7.72    1.63
  -1  -8  15   10.22    1.50
   2  -8  15    7.61    1.61
  -2  -8  15    6.74    1.50
   3  -8  15    7.89    1.67
  -3  -8  15   10.50    1.57
   4  -8  15    7.36    1.68
  -4  -8  15    7.21    1.53
   4  -8 -15    7.99    1.16
   5  -8  15   11.21    1.82
  -5  -8  15   14.51    1.82
   5  -8 -15   13.11    1.66
   6  -8  15   -0.06    0.66
   6  -8 -15    0.05    0.41
   0  -9  15    4.03    1.19
   1  -9  15    8.42    1.73
  -1  -9  15    6.87    1.55
   2  -9  15    1.61    0.88
  -2  -9  15    1.28    0.84
   3  -9  15    8.47    1.78
  -3  -9  15    8.76    1.72
   4  -9  15    4.98    1.52
   4  -9 -15    6.71    1.01
  -4  -9  15    3.80    1.30
   5  -9  15    1.54    0.93
   5  -9 -15    1.68    0.67
  -5  -9  15    0.60    0.82
   0 -10  15   12.79    1.82
   1 -10  15    0.62    0.73
  -1 -10  15    0.62    0.68
   2 -10  15   11.33    1.75
  -2 -10  15   11.74    1.78
   3 -10  15    2.40    1.10
  -3 -10  15    1.63    0.93
   4 -10  15    7.90    1.81
  -4 -10  15    4.71    1.32
   0 -11  15    0.97    0.70
   1 -11  15    8.24    1.80
  -1 -11  15    5.96    1.52
   2 -11  15    0.18    0.80
  -2 -11  15   -0.28    0.45
   0   0 -16  195.20   11.82
   1   0 -16    2.41    0.73
   2   0  16   42.29    3.13
   2   0 -16   45.61    3.38
   3   0 -16    0.06    0.35
   3   0  16    0.39    0.33
   4   0  16   11.90    1.22
   4   0 -16   10.25    1.33
   5   0 -16    0.25    0.36
   6   0 -16   47.92    3.88
   7   0 -16    0.42    0.47
   8   0 -16   17.39    2.11
   9   0 -16    2.33    0.98
   0   1 -16    3.79    0.88
   0  -1 -16    3.86    0.80
   1  -1  16  136.70    8.16
  -1  -1 -16  120.15    7.97
   1   1 -16  115.99    8.13
   1  -1 -16  148.00    8.27
   2   1 -16    0.22    0.35
   2  -1  16   -0.06    0.32
   2   1  16   -0.16    0.29
   2  -1 -16   -0.46    0.18
   3  -1  16    1.25    0.60
   3   1 -16    1.53    0.64
   3  -1 -16    1.15    0.52
   3   1  16    1.90    0.57
   4   1 -16    1.14    0.60
   4  -1  16    0.87    0.56
   4  -1 -16    0.22    0.41
   5   1 -16   19.52    1.96
   5  -1  16   15.28    1.59
   5  -1 -16   15.34    1.79
   6   1 -16    1.57    0.75
   6  -1 -16    2.82    0.89
   7   1 -16   30.66    3.06
   7  -1 -16   41.31    3.39
   8   1 -16    1.09    0.76
   8  -1 -16    1.86    0.84
   9   1 -16    4.47    1.19
   9  -1 -16    4.73    1.26
   0  -2 -16   84.56    5.47
   1  -2  16    0.26    0.43
  -1  -2 -16    0.26    0.26
   1   2 -16    0.31    0.40
   1  -2 -16    0.39    0.33
   2   2 -16   30.88    2.75
   2  -2  16   38.55    2.82
   2   2  16   31.59    2.44
   2  -2 -16   37.49    2.76
   3   2 -16   -0.19    0.29
   3  -2  16    0.66    0.50
   3  -2 -16    0.50    0.46
   4  -2  16    2.35    0.74
   4   2 -16    2.82    0.87
   4  -2 -16    2.33    0.81
   5  -2  16    4.84    1.06
   5   2 -16    5.27    1.26
   5  -2 -16    4.23    1.10
   6  -2  16   18.39    1.88
   6   2 -16   20.37    2.15
   6  -2 -16   17.74    2.02
   7   2 -16    9.26    1.41
   7  -2 -16    9.81    1.49
   8   2 -16    5.56    1.33
   8  -2 -16    5.49    1.41
   0  -3 -16    0.16    0.25
   0  -3  16   -0.59    0.36
  -1  -3 -16   21.04    1.69
   1  -3  16   22.65    2.08
   1   3 -16   19.59    1.98
   2   3 -16   -0.19    0.30
   2  -3  16    0.01    0.43
   2  -3 -16   -0.10    0.31
   3   3 -16    0.33    0.43
   3  -3  16   -0.13    0.33
   3  -3 -16   -0.16    0.22
   4   3 -16    3.37    1.01
   4  -3  16    3.30    0.89
   4  -3 -16    3.33    0.91
   5  -3  16    2.59    0.85
   5   3 -16    2.23    0.88
   5  -3 -16    2.49    0.92
   6   3 -16   11.96    1.51
   6  -3  16    7.30    1.41
   6  -3 -16    8.17    1.31
   7   3 -16   14.69    1.76
   7  -3  16    9.07    1.36
   7  -3 -16    7.92    1.70
   8   3 -16    4.55    1.21
   8  -3 -16    4.15    1.35
   0  -4  16    0.28    0.56
   0  -4 -16    1.30    0.41
  -1  -4 -16   -0.18    0.16
   1  -4  16    0.01    0.31
   1  -4 -16   -0.22    0.25
  -1  -4  16   -0.57    0.17
   2   4 -16   -0.22    0.36
   2  -4  16    0.19    0.41
   2  -4 -16   -0.33    0.30
   3  -4  16    1.05    0.63
   3   4 -16    0.82    0.47
   3  -4 -16    1.23    0.58
   4  -4  16    1.36    0.67
   4   4 -16    2.70    0.89
   4  -4 -16    1.59    0.62
   5  -4  16    3.65    1.07
   5   4 -16    4.36    1.16
   5  -4 -16    5.20    1.23
   6  -4  16    1.90    0.82
   6   4 -16    3.35    1.02
   6  -4 -16    1.47    0.71
   7   4 -16   13.30    1.72
   7  -4  16    9.70    1.85
   7  -4 -16   12.86    1.75
   8  -4  16   -0.14    0.48
   8   4 -16   -0.17    0.38
   8  -4 -16    0.47    0.57
   0  -5  16    0.17    0.38
   0  -5 -16    0.33    0.27
   1  -5  16    4.83    1.19
  -1  -5  16    6.56    1.33
   1  -5 -16    5.33    0.78
   2  -5  16    2.02    0.78
   3  -5  16    0.75    0.64
   3   5 -16    0.38    0.51
   3  -5 -16    0.12    0.36
   4  -5  16    0.30    0.55
   4   5 -16    0.58    0.53
   4  -5 -16    0.33    0.33
   5  -5  16   -1.02    0.35
   5   5 -16   -0.23    0.38
   5  -5 -16    0.28    0.34
   6   5 -16    9.01    1.34
   6  -5  16    7.01    1.49
   6  -5 -16    7.44    1.52
   7  -5  16    0.15    0.56
   7   5 -16    0.78    0.54
   7  -5 -16    1.01    0.57
   8  -5  16    4.68    1.34
   8   5 -16    7.62    1.64
   8  -5 -16    8.92    1.85
   0  -6  16   19.47    2.14
   1  -6  16    1.14    0.76
  -1  -6  16    2.46    0.92
   1  -6 -16    0.79    0.40
   2  -6  16    1.61    0.77
   2  -6 -16    1.22    0.51
  -2  -6  16    1.25    0.78
   3  -6  16    2.80    1.01
   3  -6 -16    2.86    0.80
   4  -6  16   -0.30    0.56
   4   6 -16    0.27    0.49
   4  -6 -16    0.23    0.34
   5   6 -16    2.19    0.82
   5  -6  16    0.32    0.73
   5  -6 -16    1.64    0.62
   6  -6  16    1.99    0.94
   6   6 -16    1.34    0.59
   6  -6 -16    1.58    0.67
   7  -6  16    7.68    1.65
   7   6 -16    7.38    1.60
   7  -6 -16    8.67    1.84
   0  -7  16   -0.50    0.49
   1  -7  16   20.12    2.29
  -1  -7  16   20.47    2.24
   2  -7  16    7.71    1.60
  -2  -7  16    8.31    1.66
   2  -7 -16    7.02    0.97
   3  -7  16    1.43    0.70
   3  -7 -16    0.57    0.23
  -3  -7  16    0.83    0.66
   4  -7  16    2.55    0.98
   4  -7 -16    2.34    0.75
   5   7 -16    1.83    0.78
   5  -7  16    2.51    1.08
   5  -7 -16    2.52    0.90
   6  -7  16    1.54    0.89
   6   7 -16    0.99    0.68
   6  -7 -16    1.37    0.70
   7  -7  16    4.82    1.38
   7   7 -16    6.66    1.43
   7  -7 -16    5.31    1.36
   0  -8  16   55.86    4.56
   1  -8  16    2.98    1.14
  -1  -8  16    3.13    1.11
   2  -8  16   11.81    1.73
  -2  -8  16   15.49    1.96
   3  -8  16    8.64    1.77
   3  -8 -16    7.38    1.07
  -3  -8  16    8.31    1.70
   4  -8  16   -0.23    0.64
   4  -8 -16    0.22    0.29
  -4  -8  16    0.55    0.60
   5  -8  16    3.16    1.27
  -5  -8  16    1.80    0.87
   5  -8 -16    3.12    0.85
   6  -8  16    6.53    1.69
   6  -8 -16    8.53    1.77
   0  -9  16    0.64    0.58
   1  -9  16   25.53    2.84
  -1  -9  16   30.29    2.97
   2  -9  16    7.78    1.69
  -2  -9  16    7.13    1.65
   3  -9  16    3.38    1.15
  -3  -9  16    2.18    0.98
   4  -9  16    5.85    1.57
  -4  -9  16    6.45    1.53
   4  -9 -16    6.79    1.06
   5  -9  16    7.98    1.83
   5  -9 -16    7.76    1.21
  -5  -9  16    5.99    1.60
   0 -10  16   25.73    2.81
   1 -10  16    1.66    1.02
  -1 -10  16    3.02    1.10
   2 -10  16    3.24    1.21
  -2 -10  16    2.44    1.06
   3 -10  16    5.25    1.49
  -3 -10  16    3.54    1.22
   0   0 -17    0.38    0.34
   1   0 -17    0.42    0.36
   1   0  17    0.16    0.39
   2   0 -17   16.19    1.70
   2   0  17   17.09    1.59
   3   0 -17   11.06    1.34
   3   0  17    8.40    1.08
   4   0  17   18.11    1.68
   4   0 -17   19.97    1.98
   5   0 -17    8.15    1.26
   6   0 -17    2.52    0.85
   7   0 -17    4.69    1.21
   8   0 -17    5.09    1.30
   0   1 -17    0.38    0.37
   0  -1 -17    0.25    0.34
   1   1 -17    1.33    0.57
   1  -1  17    2.17    0.68
   1  -1 -17    3.06    0.79
   2   1 -17    4.57    1.02
   2  -1  17    3.78    0.88
   2   1  17    5.92    0.80
   2  -1 -17    4.96    1.00
   3  -1  17   30.22    2.45
   3   1 -17   30.13    2.63
   3  -1 -17   31.91    2.61
   3   1  17   27.99    2.26
   4  -1  17    6.53    0.96
   4   1 -17    8.67    1.20
   4  -1 -17    6.64    1.05
   5  -1  17   14.63    1.55
   5   1 -17   17.35    1.87
   5  -1 -17   12.96    1.65
   6   1 -17    4.69    1.20
   6  -1 -17    7.01    1.43
   7   1 -17    5.08    1.25
   7  -1 -17    4.67    1.19
   8   1 -17    0.82    0.56
   8  -1 -17    2.57    1.01
   0  -2 -17    4.32    0.70
   1   2 -17    1.67    0.71
   1  -2  17    1.39    0.64
  -1  -2 -17    2.31    0.60
   1  -2 -17    1.57    0.60
   2  -2  17   44.94    3.17
   2   2 -17   35.02    3.07
   2   2  17   34.06    2.74
   2  -2 -17   48.22    3.21
   3   2 -17    6.10    1.21
   3  -2  17    3.73    0.89
   3  -2 -17    2.96    0.82
   4  -2  17   17.11    1.74
   4   2 -17   17.62    1.92
   4  -2 -17   15.85    1.76
   5   2 -17    8.66    1.36
   5  -2  17    8.58    1.19
   5  -2 -17    8.49    1.27
   6  -2  17    4.84    1.07
   6   2 -17    7.15    1.51
   6  -2 -17    4.74    1.18
   7   2 -17    4.04    1.20
   7  -2 -17    4.68    1.26
   8   2 -17    8.92    1.80
   8  -2 -17    6.96    1.59
   0  -3 -17    4.54    0.70
   0  -3  17    5.03    1.10
   1   3 -17   28.31    2.49
  -1  -3 -17   26.44    2.07
   1  -3  17   27.62    2.43
   2   3 -17    1.92    0.71
   2  -3  17    1.13    0.65
   2  -3 -17    1.99    0.63
   3  -3  17   49.26    3.62
   3   3 -17   40.85    3.56
   3  -3 -17   49.14    3.58
   4   3 -17    7.68    1.25
   4  -3  17    8.14    1.23
   4  -3 -17    9.87    1.29
   5  -3  17    6.43    1.30
   5   3 -17    6.46    1.46
   5  -3 -17    6.21    1.33
   6  -3  17    5.75    1.27
   6   3 -17    6.30    1.40
   6  -3 -17    5.31    1.30
   7   3 -17    9.17    1.43
   7  -3  17    6.48    1.34
   7  -3 -17    7.92    1.72
   8   3 -17    1.05    0.65
   8  -3 -17    0.40    0.51
   0  -4  17   21.73    2.24
   0  -4 -17   24.01    1.93
   1  -4  17    4.74    1.10
   1  -4 -17    4.33    0.90
  -1  -4  17    4.41    1.06
   2  -4  17   28.65    2.62
   2   4 -17   32.72    2.77
   2  -4 -17   28.05    2.41
   3  -4  17    0.47    0.58
   3   4 -17    0.96    0.53
   3  -4 -17    0.59    0.47
   4   4 -17    0.03    0.38
   4  -4  17    1.19    0.74
   4  -4 -17    0.75    0.50
   5  -4  17   11.46    1.48
   5   4 -17    8.75    1.33
   5  -4 -17    8.33    1.32
   6  -4  17   10.93    1.50
   6   4 -17   10.82    1.57
   6  -4 -17    8.69    1.72
   7  -4  17    0.48    0.63
   7   4 -17    1.72    0.84
   7  -4 -17    0.83    0.58
   8  -4  17    6.42    1.41
   8   4 -17    7.81    1.66
   8  -4 -17    6.56    1.61
   0  -5  17    8.87    1.32
   1  -5  17   16.47    1.90
   1  -5 -17   16.65    1.57
  -1  -5  17   16.52    1.94
   2  -5  17    4.63    1.22
   3   5 -17    2.37    0.91
   3  -5  17    2.78    0.94
   3  -5 -17    0.84    0.52
   4  -5  17   13.17    1.63
   4   5 -17   10.42    1.48
   4  -5 -17    7.47    1.19
   5   5 -17    5.76    1.34
   5  -5  17    6.01    1.34
   5  -5 -17    8.04    1.53
   6   5 -17    5.31    1.26
   6  -5  17    4.16    1.16
   6  -5 -17    2.97    1.00
   7  -5  17    9.14    1.77
   7   5 -17   10.00    1.48
   7  -5 -17    8.18    1.72
   0  -6  17   20.76    2.27
   1  -6  17    7.14    1.51
  -1  -6  17    7.26    1.55
   2  -6  17    9.69    1.45
  -2  -6  17    7.71    1.61
   2  -6 -17    8.11    1.08
   3  -6  17    5.98    1.41
   3  -6 -17    7.48    1.10
   4  -6  17    5.38    1.40
   4   6 -17    5.41    1.31
   4  -6 -17    5.42    1.25
   5  -6  17   10.17    1.53
   5   6 -17   11.21    1.59
   5  -6 -17    9.80    1.40
   6  -6  17    4.21    1.24
   6   6 -17    3.46    1.06
   6  -6 -17    7.32    1.55
   7  -6  17    3.04    1.24
   7   6 -17    3.70    1.06
   7  -6 -17    2.81    1.00
   0  -7  17    4.06    1.16
   1  -7  17   10.99    1.67
  -1  -7  17   10.10    1.93
   2  -7  17    7.62    1.64
  -2  -7  17    6.62    1.54
   3  -7  17    7.79    1.65
  -3  -7  17    8.18    1.69
   4  -7  17    8.68    1.72
  -4  -7  17    7.08    1.56
   4  -7 -17    7.93    1.16
   5  -7  17    3.19    1.15
   5  -7 -17    3.04    0.91
   6  -7  17    5.66    1.57
   6   7 -17    5.73    1.50
   6  -7 -17    7.07    1.50
   0  -8  17    0.79    0.77
   1  -8  17    4.28    1.30
  -1  -8  17    3.69    1.17
   2  -8  17   12.63    1.83
  -2  -8  17   11.57    1.78
   3  -8  17    5.81    1.43
  -3  -8  17    6.02    1.52
   4  -8  17    8.51    1.86
  -4  -8  17   11.31    1.68
   4  -8 -17    7.94    1.21
   5  -8  17    7.68    1.80
  -5  -8  17    6.55    1.65
   5  -8 -17    7.57    1.55
   0  -9  17    5.22    1.50
   1  -9  17    1.82    1.08
  -1  -9  17    4.39    1.38
   2  -9  17    4.64    1.38
  -2  -9  17    2.95    1.20
   3  -9  17   11.91    1.87
  -3  -9  17   10.51    2.05
   4  -9  17    3.62    1.30
  -4  -9  17    2.03    1.02
   0 -10  17    2.74    1.17
   1 -10  17    0.81    0.80
  -1 -10  17    2.08    0.91
   2 -10  17    7.99    1.91
  -2 -10  17    7.20    1.71
   0   0 -18    0.28    0.38
   1   0  18   -0.10    0.32
   1   0 -18    0.20    0.32
   2   0  18    5.72    1.08
   2   0 -18    6.77    1.03
   3   0 -18    2.24    0.78
   3   0  18    2.34    0.71
   4   0  18    8.19    1.05
   4   0 -18    8.72    1.24
   5   0 -18    1.18    0.59
   6   0 -18    6.32    1.44
   7   0 -18   -0.15    0.22
   8   0 -18    0.76    0.60
   0   1 -18    2.19    0.68
   0  -1 -18    2.08    0.62
   1  -1  18   -0.47    0.33
   1   1 -18    0.39    0.30
   1  -1 -18    0.46    0.30
   2   1 -18    3.00    0.85
   2  -1  18    3.50    0.86
   2   1  18    3.32    0.75
   2  -1 -18    2.41    0.72
   3   1 -18    3.59    0.96
   3  -1  18    3.46    0.88
   3  -1 -18    4.00    0.98
   3   1  18    3.21    0.74
   4   1 -18    6.87    1.39
   4  -1  18    5.88    1.17
   4  -1 -18    5.81    1.24
   5   1 -18    7.89    1.28
   5  -1  18   10.14    1.24
   5  -1 -18   11.73    1.50
   6   1 -18    0.39    0.57
   6  -1 -18    2.93    0.87
   7   1 -18    0.64    0.63
   7  -1 -18    0.19    0.48
   8   1 -18    1.04    0.45
   8  -1 -18    0.81    0.55
   0  -2  18    6.14    0.99
   0  -2 -18    7.15    0.92
   1   2 -18    1.61    0.66
   1  -2  18    3.08    0.86
  -1  -2 -18    2.94    0.68
   1  -2 -18    1.84    0.67
   2  -2  18    2.57    0.77
   2   2  18    2.18    0.60
   2  -2 -18    3.83    0.87
   3   2 -18   20.60    2.07
   3  -2  18   20.72    1.98
   3  -2 -18   18.75    1.93
   4  -2  18    8.78    1.21
   4   2 -18    8.60    1.30
   4  -2 -18    8.03    1.20
   5   2 -18   10.01    1.42
   5  -2  18   10.52    1.36
   5  -2 -18    8.44    1.63
   6   2 -18    2.63    0.98
   6  -2 -18    3.21    1.03
   7   2 -18    0.15    0.48
   7  -2 -18   -0.37    0.45
   8   2 -18    0.46    0.53
   8  -2 -18    2.65    0.94
   0  -3 -18   -0.01    0.27
   0  -3  18    0.13    0.44
   1  -3  18    0.05    0.47
  -1  -3 -18    0.23    0.29
   1  -3 -18    0.08    0.23
   2   3 -18   19.24    1.92
   2  -3  18   14.85    1.75
   2  -3 -18   16.30    1.65
   3   3 -18   14.44    1.74
   3  -3  18   18.09    1.84
   3  -3 -18   15.57    1.68
   4  -3  18   30.24    2.64
   4   3 -18   26.84    2.67
   4  -3 -18   32.72    2.74
   5  -3  18    7.96    1.25
   5   3 -18    8.73    1.36
   5  -3 -18    9.75    1.36
   6  -3  18    4.20    1.08
   6   3 -18    4.99    1.33
   6  -3 -18    4.54    1.19
   7   3 -18   -0.29    0.28
   7  -3 -18   -0.39    0.34
   0  -4  18    0.80    0.55
   0  -4 -18    1.59    0.50
   1  -4  18   10.32    1.45
  -1  -4  18   13.05    1.59
   1  -4 -18   10.57    1.22
   2  -4  18    9.71    1.38
   2   4 -18   12.86    1.59
   2  -4 -18   11.06    1.28
   3   4 -18   37.98    3.37
   3  -4  18   43.14    3.42
   3  -4 -18   40.75    3.23
   4  -4  18   15.77    1.80
   4   4 -18   13.62    1.75
   4  -4 -18   14.48    1.68
   5   4 -18   22.98    2.39
   5  -4  18   22.24    2.26
   5  -4 -18   21.60    2.25
   6   4 -18    3.32    0.96
   6  -4  18    2.67    0.96
   6  -4 -18    3.81    1.02
   7  -4  18    0.42    0.54
   7   4 -18    0.37    0.53
   7  -4 -18   -0.06    0.48
   0  -5  18    1.02    0.72
   1  -5  18    8.02    1.54
   1  -5 -18    5.81    0.86
  -1  -5  18    7.29    1.48
   2  -5  18   28.20    2.66
  -2  -5  18   25.79    2.57
   3   5 -18   12.97    1.70
   3  -5  18   13.63    1.70
   3  -5 -18   14.13    1.54
   4  -5  18   44.50    3.69
   4   5 -18   41.91    3.70
   4  -5 -18   45.61    3.60
   5  -5  18    5.30    1.27
   5   5 -18    3.88    1.16
   5  -5 -18    8.17    1.55
   6  -5  18    3.47    1.19
   6   5 -18    2.69    0.91
   6  -5 -18    2.57    0.98
   7  -5  18   -0.09    0.56
   7   5 -18    1.20    0.73
   7  -5 -18    0.43    0.59
   0  -6  18   12.73    1.72
   1  -6  18    6.91    1.57
  -1  -6  18    8.71    1.72
   2  -6  18   10.93    1.51
   2  -6 -18    7.19    1.01
  -2  -6  18    8.82    1.73
   3  -6  18   29.36    2.80
   3  -6 -18   26.88    2.47
  -3  -6  18   30.30    2.86
   4  -6  18    5.03    1.37
   4   6 -18    9.37    1.46
   4  -6 -18    9.42    1.29
   5  -6  18    9.46    1.84
   5   6 -18   12.92    1.71
   5  -6 -18    9.26    1.43
   6  -6  18    2.39    1.01
   6   6 -18    1.22    0.71
   6  -6 -18    0.51    0.52
   0  -7  18    0.75    0.61
   1  -7  18    6.28    1.60
  -1  -7  18    7.17    1.63
   2  -7  18   12.20    1.77
  -2  -7  18   12.06    1.74
   3  -7  18    4.57    1.30
  -3  -7  18    4.03    1.17
   4  -7  18    7.85    1.68
  -4  -7  18   11.88    1.67
   4  -7 -18    6.76    1.12
   5  -7  18    2.01    0.97
   5  -7 -18    1.79    0.76
   6   7 -18    0.26    0.46
   6  -7  18   -0.77    0.47
   6  -7 -18    0.58    0.65
   0  -8  18   -0.47    0.53
   1  -8  18    1.05    0.81
  -1  -8  18    2.80    1.12
   2  -8  18    1.08    0.69
  -2  -8  18    0.93    0.68
   3  -8  18    3.03    1.08
  -3  -8  18    4.60    1.37
   4  -8  18    1.31    0.91
  -4  -8  18    2.31    1.03
   4  -8 -18    2.02    0.73
   5  -8  18    0.72    0.83
   5  -8 -18    0.31    0.35
  -5  -8  18    0.56    0.72
   0  -9  18   -0.28    0.65
   1  -9  18   -0.12    0.67
  -1  -9  18   -0.58    0.68
   2  -9  18    1.86    0.96
  -2  -9  18   -0.48    0.63
   3  -9  18    0.21    0.79
  -3  -9  18    0.16    0.54
   0 -10  18   -0.21    0.61
   1 -10  18   -0.10    0.65
  -1 -10  18   -0.47    0.32
   0   0 -19    0.29    0.29
   1   0  19   20.63    1.86
   1   0 -19   18.43    1.84
   2   0 -19    0.52    0.44
   2   0  19    0.51    0.42
   3   0 -19   23.27    2.35
   3   0  19   28.18    2.27
   4   0 -19    0.95    0.49
   5   0 -19   10.19    1.45
   6   0 -19    4.64    1.20
   7   0 -19    0.32    0.43
   0  -1 -19   10.68    1.22
   1   1 -19    0.07    0.35
   1  -1  19   -0.04    0.46
   1  -1 -19   -0.22    0.25
   2  -1  19   28.60    2.47
   2   1 -19   28.96    2.56
   2  -1 -19   29.63    2.53
   2   1  19   28.45    2.33
   3   1 -19    0.58    0.49
   3  -1  19    0.43    0.47
   3  -1 -19    0.57    0.52
   4   1 -19   22.92    2.20
   4  -1  19   17.90    1.80
   4  -1 -19   17.14    1.96
   5   1 -19    2.02    0.85
   5  -1 -19    1.35    0.67
   6   1 -19    7.25    1.61
   6  -1 -19    9.37    1.41
   7   1 -19    5.20    1.36
   7  -1 -19    3.99    1.16
   0  -2 -19    0.37    0.33
   0  -2  19   -0.30    0.34
   1  -2  19   31.92    2.67
   1   2 -19   28.10    2.59
   1  -2 -19   30.56    2.51
   2  -2  19    2.70    0.84
   2   2 -19    1.89    0.73
   2  -2 -19    3.76    0.92
   3  -2  19   14.15    1.63
   3   2 -19   17.28    1.82
   3  -2 -19   14.49    1.67
   4   2 -19    1.75    0.71
   4  -2  19    2.74    0.85
   4  -2 -19    0.69    0.56
   5  -2  19   10.65    1.36
   5   2 -19   11.88    1.60
   5  -2 -19    8.84    1.37
   6   2 -19    1.27    0.64
   6  -2 -19    1.04    0.54
   7   2 -19    2.07    0.83
   7  -2 -19    4.01    1.13
   0  -3  19   37.13    3.19
   0  -3 -19   40.37    2.95
   1  -3  19    0.60    0.54
   1  -3 -19    0.19    0.18
   2  -3  19   10.21    1.43
   2   3 -19   15.35    1.69
   2  -3 -19   10.49    1.30
   3  -3  19    8.68    1.29
   3   3 -19    7.04    1.17
   3  -3 -19    8.88    1.17
   4  -3  19    5.80    1.22
   4   3 -19    5.84    1.31
   4  -3 -19    5.56    1.25
   5  -3  19    0.34    0.48
   5   3 -19    1.19    0.68
   5  -3 -19    1.67    0.66
   6  -3  19    2.59    0.97
   6   3 -19    7.79    1.65
   6  -3 -19    7.38    1.56
   7   3 -19    1.32    0.65
   7  -3 -19    2.07    0.88
   0  -4  19    1.34    0.77
   1  -4  19   23.85    2.49
   1  -4 -19   28.62    2.32
  -1  -4  19   28.66    2.64
   2   4 -19    5.44    1.28
   2  -4  19    5.53    1.21
   2  -4 -19    4.38    0.96
   3   4 -19    0.48    0.49
   3  -4  19    1.68    0.79
   3  -4 -19    0.95    0.51
   4  -4  19    1.54    0.79
   4   4 -19    2.98    0.99
   4  -4 -19    3.30    0.93
   5   4 -19    3.53    1.07
   5  -4  19    2.73    1.00
   5  -4 -19    3.99    1.12
   6  -4  19    0.50    0.59
   6   4 -19    0.47    0.37
   6  -4 -19   -0.47    0.35
   7  -4  19    6.86    1.50
   7   4 -19    6.70    1.53
   7  -4 -19    9.09    1.83
   0  -5  19   23.09    2.42
   1  -5  19    1.06    0.73
   1  -5 -19    0.04    0.22
  -1  -5  19    0.33    0.59
   2  -5  19    7.97    1.56
  -2  -5  19    7.58    1.53
   2  -5 -19    4.53    0.99
   3  -5  19    3.73    1.17
   3   5 -19    3.38    1.11
   3  -5 -19    4.22    0.96
   4  -5  19    0.64    0.62
   4   5 -19    1.23    0.68
   4  -5 -19    1.31    0.58
   5   5 -19    1.71    0.74
   5  -5  19    0.04    0.68
   5  -5 -19    0.38    0.42
   6   5 -19    9.18    1.49
   6  -5  19    9.70    1.54
   6  -5 -19   11.51    1.58
   0  -6  19    0.49    0.57
   1  -6  19   14.16    1.86
  -1  -6  19   12.94    1.78
   2  -6  19    1.61    0.91
  -2  -6  19    0.62    0.71
   2  -6 -19    0.58    0.46
   3  -6  19    0.73    0.70
   3  -6 -19    1.39    0.57
  -3  -6  19    0.29    0.60
   4  -6  19    1.17    0.76
   4  -6 -19    1.24    0.66
   5   6 -19    9.29    1.82
   5  -6  19    6.95    1.58
   5  -6 -19    7.20    1.48
   6   6 -19    2.10    0.86
   6  -6  19    3.62    1.21
   6  -6 -19    3.52    1.17
   0  -7  19   10.61    1.68
   1  -7  19    1.90    0.93
  -1  -7  19    0.36    0.66
   2  -7  19   11.65    1.75
  -2  -7  19    7.92    1.73
   3  -7  19   -0.24    0.54
  -3  -7  19    0.72    0.73
   4  -7  19    7.16    1.59
  -4  -7  19    6.76    1.58
   4  -7 -19    5.84    1.32
   5  -7  19    2.97    1.10
   5  -7 -19    2.55    0.91
   0  -8  19    2.49    1.04
   1  -8  19    4.04    1.29
  -1  -8  19    5.92    1.47
   2  -8  19    0.11    0.56
  -2  -8  19    0.86    0.59
   3  -8  19    7.61    1.73
  -3  -8  19    9.90    2.02
   4  -8  19   -1.15    0.42
  -4  -8  19   -0.95    0.52
   0  -9  19    1.03    0.84
   1  -9  19    2.20    0.99
  -1  -9  19    3.14    1.14
   2  -9  19    2.48    1.05
  -2  -9  19    5.83    1.65
   0   0 -20   36.73    2.94
   1   0 -20   37.02    3.01
   1   0  20   38.16    2.97
   2   0 -20   10.13    1.31
   2   0  20    9.77    1.24
   3   0 -20   -0.48    0.32
   3   0  20    0.11    0.40
   4   0 -20    2.76    0.87
   5   0 -20    7.49    1.55
   6   0 -20    8.87    1.79
   7   0 -20   14.04    1.89
   0  -1 -20   42.98    3.25
   1  -1  20   28.30    2.29
   1   1 -20   19.59    2.06
   1   1  20   17.38    1.86
   1  -1 -20   27.73    2.20
   2  -1  20   12.95    1.51
   2   1 -20   11.92    1.50
   2  -1 -20   14.79    1.59
   2   1  20   13.29    1.44
   3  -1  20    0.06    0.46
   3   1 -20    0.35    0.36
   3  -1 -20   -0.02    0.36
   4   1 -20    1.83    0.66
   4  -1  20    2.04    0.69
   4  -1 -20    0.74    0.48
   5   1 -20    6.17    1.33
   5  -1 -20    5.03    1.26
   6   1 -20   14.59    1.88
   6  -1 -20   15.30    1.89
   7   1 -20    7.12    1.64
   7  -1 -20    8.53    1.75
   0  -2 -20   13.10    1.38
   0  -2  20   13.38    1.60
   1  -2  20   18.26    1.98
   1   2 -20   22.41    2.11
   1  -2 -20   19.55    1.87
   2   2 -20    4.32    1.08
   2  -2  20    6.21    1.21
   2  -2 -20    6.02    1.16
   3  -2  20    0.27    0.53
   3   2 -20    3.15    0.96
   3  -2 -20    1.79    0.63
   4  -2  20    1.13    0.56
   4   2 -20    0.83    0.48
   4  -2 -20    1.89    0.68
   5   2 -20    3.71    1.08
   5  -2  20    2.97    0.94
   5  -2 -20    4.19    1.07
   6   2 -20    8.57    1.73
   6  -2 -20    6.59    1.48
   7   2 -20    7.57    1.63
   7  -2 -20   11.52    1.61
   0  -3 -20    6.30    0.90
   0  -3  20    5.05    1.23
   1  -3  20    3.98    1.11
   2  -3  20    4.40    1.13
   2   3 -20    4.71    1.16
   2  -3 -20    5.25    1.08
   3   3 -20   -0.33    0.30
   3  -3  20   -0.33    0.38
   3  -3 -20    0.06    0.28
   4  -3  20    0.45    0.47
   4   3 -20   -0.14    0.47
   4  -3 -20    0.06    0.32
   5   3 -20    3.76    1.08
   5  -3  20    3.48    1.00
   5  -3 -20    0.92    0.66
   6   3 -20    5.37    1.40
   6  -3 -20    6.03    1.39
   7   3 -20    4.23    1.26
   7  -3 -20    2.17    0.97
   0  -4  20    0.05    0.38
   1  -4  20    1.48    0.74
   1  -4 -20    2.17    0.64
  -1  -4  20    1.30    0.81
   2  -4  20    0.09    0.54
   2  -4 -20    0.20    0.26
   3  -4  20    0.14    0.47
   3   4 -20   -0.34    0.39
   3  -4 -20    0.66    0.34
   4   4 -20    0.26    0.44
   4  -4  20    1.76    0.83
   4  -4 -20   -0.08    0.33
   5   4 -20    1.15    0.74
   5  -4  20    0.10    0.55
   5  -4 -20    1.62    0.69
   6  -4  20    3.15    1.06
   6   4 -20    3.15    1.08
   6  -4 -20    3.65    1.16
   0  -5  20    0.70    0.66
   1  -5  20    0.20    0.57
  -1  -5  20    0.11    0.48
   2  -5  20    0.86    0.70
  -2  -5  20    0.74    0.66
   2  -5 -20    0.42    0.29
   3  -5  20   -0.68    0.42
   3  -5 -20   -0.15    0.27
   4   5 -20    0.08    0.51
   4  -5  20    0.52    0.48
   4  -5 -20   -0.06    0.30
   5   5 -20    0.79    0.60
   5  -5  20    0.50    0.69
   5  -5 -20    2.09    0.69
   6  -5  20    1.58    0.85
   6   5 -20    1.89    0.74
   6  -5 -20    2.38    0.79
   0  -6  20    6.64    1.53
   1  -6  20    6.14    1.51
  -1  -6  20    6.55    1.54
   2  -6  20    0.65    0.73
  -2  -6  20    0.60    0.76
   3  -6  20    2.13    0.82
  -3  -6  20    1.45    0.71
   3  -6 -20    0.37    0.38
   4  -6  20    0.24    0.61
   4  -6 -20   -0.11    0.44
   5  -6  20   -0.17    0.49
   5   6 -20    0.76    0.49
   5  -6 -20    0.38    0.45
   0  -7  20   13.72    1.96
   1  -7  20    9.74    1.95
  -1  -7  20    5.64    1.48
   2  -7  20    8.43    1.80
  -2  -7  20    6.45    1.64
   3  -7  20    1.45    0.88
  -3  -7  20    1.44    0.80
   4  -7  20    0.50    0.77
  -4  -7  20    2.07    0.99
   4  -7 -20    0.20    0.36
   0  -8  20   11.24    1.81
   1  -8  20   12.54    1.88
  -1  -8  20   13.50    2.01
   2  -8  20    3.18    1.22
  -2  -8  20    7.40    1.76
   3  -8  20    3.05    1.11
  -3  -8  20    2.63    1.22
   0   0 -21    0.85    0.40
   1   0 -21   -0.01    0.26
   1   0  21    0.01    0.33
   2   0 -21    8.49    1.19
   2   0  21    8.86    1.19
   3   0 -21    2.19    0.78
   4   0 -21   20.06    2.16
   5   0 -21    0.85    0.58
   6   0 -21    4.43    1.30
   0  -1 -21    0.01    0.27
   1  -1  21    3.86    0.91
   1   1 -21    3.99    1.02
   1  -1 -21    3.81    0.93
   1   1  21    3.18    0.86
   2  -1  21    0.81    0.57
   2   1 -21    1.30    0.65
   2  -1 -21    2.05    0.72
   3  -1  21   18.13    1.84
   3   1 -21   16.48    1.90
   3  -1 -21   18.13    1.95
   4   1 -21    0.69    0.51
   4  -1 -21    1.56    0.66
   5   1 -21   16.93    1.95
   5  -1 -21   10.88    1.62
   6   1 -21    0.21    0.36
   6  -1 -21   -0.11    0.43
   0  -2 -21    3.17    0.77
   0  -2  21    4.19    1.09
   1   2 -21    2.16    0.78
   1  -2  21    1.81    0.78
   1  -2 -21    1.42    0.55
   2   2 -21   11.03    1.51
   2  -2  21   15.64    1.69
   2  -2 -21   14.84    1.63
   3   2 -21    7.93    1.53
   3  -2  21    6.40    1.30
   3  -2 -21    5.85    1.30
   4   2 -21   13.53    1.69
   4  -2  21    9.89    1.40
   4  -2 -21   12.82    1.59
   5   2 -21    0.17    0.45
   5  -2 -21    0.10    0.35
   6   2 -21    3.11    1.07
   6  -2 -21    3.92    1.07
   0  -3 -21    1.72    0.60
   0  -3  21    2.13    0.84
   1  -3  21   10.22    1.43
  -1  -3  21    7.56    1.51
   2   3 -21   12.06    1.52
   2  -3  21    9.44    1.37
   2  -3 -21    7.50    1.12
   3   3 -21    7.10    1.48
   3  -3  21    7.79    1.53
   3  -3 -21    7.59    1.19
   4  -3  21    1.28    0.79
   4   3 -21    2.18    0.82
   4  -3 -21    3.16    0.92
   5  -3  21    5.90    1.41
   5   3 -21    5.20    1.38
   5  -3 -21    8.26    1.27
   6   3 -21    0.16    0.45
   6  -3 -21    0.93    0.50
   0  -4  21   18.07    2.10
   1  -4  21    2.68    0.95
   1  -4 -21    2.43    0.67
  -1  -4  21    3.59    1.13
   2  -4  21    8.34    1.61
   2  -4 -21    6.85    0.97
   3  -4  21    4.74    1.27
   3   4 -21    7.09    1.48
   3  -4 -21    6.82    1.03
   4  -4  21    1.11    0.71
   4   4 -21    1.07    0.69
   4  -4 -21    3.79    1.04
   5  -4  21    0.05    0.61
   5   4 -21   -0.08    0.44
   5  -4 -21    0.09    0.39
   6   4 -21    5.79    1.41
   6  -4  21    4.40    1.18
   6  -4 -21    5.07    1.32
   0  -5  21    2.35    0.92
   1  -5  21   14.86    1.90
  -1  -5  21   14.65    1.94
   2  -5  21    2.75    1.03
  -2  -5  21    0.78    0.69
   2  -5 -21    1.35    0.58
   3  -5  21    0.86    0.71
   3  -5 -21   -0.05    0.42
   4  -5  21   -0.31    0.47
   4   5 -21    0.31    0.44
   4  -5 -21    0.44    0.43
   5   5 -21    7.62    1.69
   5  -5  21    7.67    1.60
   5  -5 -21    8.49    1.33
   0  -6  21   14.70    1.99
   1  -6  21    1.60    0.89
  -1  -6  21    0.83    0.70
   2  -6  21    4.97    1.26
  -2  -6  21    4.65    1.33
   3  -6  21    1.15    0.70
   3  -6 -21    0.44    0.27
  -3  -6  21    0.79    0.67
   4  -6  21    4.31    1.29
   4  -6 -21    6.08    1.26
   0  -7  21   -0.04    0.52
   1  -7  21    6.54    1.62
  -1  -7  21    8.99    1.84
   2  -7  21   -0.22    0.63
  -2  -7  21   -0.40    0.59
   3  -7  21    6.49    1.49
  -3  -7  21    8.21    1.86
   0  -8  21    3.23    1.25
   1  -8  21    0.64    0.76
  -1  -8  21    1.63    0.89
   1   0  22    2.27    0.79
   2   0 -22   -0.16    0.31
   2   0  22   -0.06    0.35
   3   0 -22    2.12    0.82
   4   0 -22    0.53    0.42
   5   0 -22    5.43    1.25
   6   0 -22    0.58    0.55
   0  -1 -22   -0.21    0.22
   0  -1  22    0.19    0.48
   1   1 -22    0.22    0.45
   1  -1  22    0.33    0.54
   1   1  22    0.96    0.60
   1  -1 -22    1.39    0.47
   2  -1  22    1.71    0.64
   2   1 -22    1.29    0.66
   2  -1 -22    1.33    0.61
   3  -1  22    4.37    1.08
   3   1 -22    3.25    1.00
   3  -1 -22    7.56    1.43
   4   1 -22    3.11    0.98
   4  -1 -22    3.35    0.96
   5   1 -22    3.88    1.13
   5  -1 -22    4.78    1.23
   6   1 -22    1.22    0.79
   6  -1 -22    1.10    0.64
   0  -2  22    0.05    0.50
   0  -2 -22    0.70    0.41
   1  -2  22   -0.12    0.37
   1  -2 -22    1.06    0.42
   2  -2  22   10.73    1.44
   2   2 -22    8.07    1.63
   2  -2 -22   13.09    1.49
   3   2 -22    0.59    0.51
   3  -2  22   -0.21    0.50
   3  -2 -22    0.18    0.39
   4  -2  22   12.85    1.54
   4   2 -22   12.45    1.66
   4  -2 -22   11.23    1.54
   5   2 -22    3.09    0.96
   5  -2 -22    4.53    1.21
   6   2 -22    2.86    0.97
   6  -2 -22    1.81    0.78
   0  -3  22    1.10    0.75
   1  -3  22    4.88    1.23
  -1  -3  22    5.34    1.35
   2  -3  22   -0.17    0.46
   2   3 -22    0.40    0.48
   2  -3 -22    0.96    0.46
   3  -3  22   24.64    2.42
   3   3 -22   23.15    2.45
   3  -3 -22   26.15    2.42
   4  -3  22    1.90    0.73
   4   3 -22    1.67    0.78
   4  -3 -22    1.59    0.75
   5  -3  22   10.13    1.46
   5   3 -22    9.82    1.95
   5  -3 -22   11.98    1.57
   0  -4  22    0.53    0.67
   1  -4  22    0.29    0.60
  -1  -4  22    1.56    0.82
   2  -4 -22   10.52    1.31
   3   4 -22    0.70    0.55
   3  -4  22    1.96    0.96
   3  -4 -22    3.01    0.82
   4   4 -22   20.64    2.42
   4  -4  22   23.92    2.42
   4  -4 -22   24.69    2.38
   5  -4  22    3.30    1.10
   5   4 -22    3.45    1.12
   5  -4 -22    0.74    0.61
   0  -5  22    5.88    1.51
   1  -5  22    5.30    1.31
  -1  -5  22    7.27    1.58
   2  -5  22    2.11    0.90
  -2  -5  22    1.87    0.87
   3  -5  22   20.05    2.36
   3  -5 -22   23.11    2.19
   4  -5  22    2.47    0.92
   4   5 -22    1.34    0.80
   4  -5 -22    1.08    0.59
   0  -6  22   -0.35    0.40
   1  -6  22    4.83    1.37
  -1  -6  22    1.62    0.99
   2  -6  22   13.07    1.92
  -2  -6  22   17.36    2.23
   3  -6  22    2.96    1.10
  -3  -6  22    2.15    0.98
   0  -7  22    1.51    0.89
   1  -7  22    2.07    1.03
  -1  -7  22    2.77    1.10
   2  -7  22    1.59    0.87
  -2  -7  22    1.29    0.88
   1   0 -23    1.70    0.70
   1   0  23    1.86    0.79
   2   0 -23    2.50    0.83
   3   0 -23    5.63    1.19
   4   0 -23    4.37    1.25
   5   0 -23    3.12    1.05
   0  -1  23    0.75    0.63
   1   1 -23    3.19    0.92
   1  -1  23    3.81    0.99
   1  -1 -23    5.68    1.16
   2  -1  23    5.15    1.24
   2   1 -23    8.09    1.50
   2  -1 -23    6.60    1.05
   3   1 -23    4.27    1.12
   3  -1 -23    5.18    1.23
   4   1 -23    8.11    1.64
   4  -1 -23    4.01    1.11
   5   1 -23    6.96    1.53
   5  -1 -23    7.06    1.57
   0  -2  23    2.63    0.93
   0  -2 -23    2.28    0.68
   1  -2  23    5.46    1.24
   1  -2 -23    6.84    0.98
   2  -2  23    3.67    1.09
   2  -2 -23    2.52    0.82
   3   2 -23    7.57    1.53
   3  -2  23    7.01    1.42
   3  -2 -23    6.88    1.11
   4   2 -23    4.48    1.16
   4  -2 -23    5.48    1.31
   5   2 -23    0.62    0.56
   5  -2 -23    1.54    0.71
   0  -3  23   11.18    1.61
   1  -3  23    2.58    0.90
  -1  -3  23    1.92    0.84
   2  -3  23    8.54    1.66
   2  -3 -23    7.60    1.14
   3  -3  23   -0.21    0.47
   3   3 -23    0.88    0.56
   3  -3 -23    0.92    0.50
   4   3 -23    2.51    0.91
   4  -3  23    1.30    0.68
   4  -3 -23    2.27    0.85
   0  -4  23    6.96    1.52
   1  -4  23    6.88    1.58
  -1  -4  23    9.23    1.44
   2  -4  23    2.75    1.07
  -2  -4  23    1.20    0.83
   3  -4  23    1.28    0.77
   3   4 -23    1.08    0.66
   3  -4 -23    1.90    0.70
   4  -4  23    1.48    0.79
   4   4 -23    1.27    0.76
   4  -4 -23    2.10    0.84
   0  -5  23   12.35    1.81
   1  -5  23    6.61    1.50
  -1  -5  23    7.63    1.66
   2  -5  23    3.96    1.21
  -2  -5  23    2.59    1.06
   3  -5  23    1.59    0.75
   3  -5 -23    2.10    0.73
  -3  -5  23    1.44    0.91
   0  -6  23    9.40    1.92
   1  -6  23    5.35    1.36
  -1  -6  23    2.82    1.12
   2  -6  23    2.49    1.10
  -2  -6  23    4.21    1.31
   0   0  24    0.16    0.46
   1   0  24   28.92    2.55
   1   0 -24   24.82    2.44
   2   0 -24   -0.04    0.44
   3   0 -24    2.32    0.80
   4   0 -24    0.63    0.52
   0  -1  24   28.99    2.71
   1  -1  24    0.59    0.55
   1  -1 -24    0.32    0.34
   2  -1  24    8.43    1.30
   2   1 -24    8.73    1.34
   2  -1 -24    9.57    1.29
   3   1 -24    0.07    0.38
   3  -1 -24    0.33    0.45
   4   1 -24    1.33    0.63
   4  -1 -24    1.55    0.73
   0  -2  24    0.44    0.66
   1  -2  24   14.07    1.71
  -1  -2  24   10.22    1.56
   1  -2 -24   10.12    1.30
   2   2 -24    0.43    0.43
   2  -2  24    0.97    0.65
   2  -2 -24    0.05    0.40
   3  -2  24    0.76    0.58
   3   2 -24    1.08    0.62
   3  -2 -24    1.49    0.60
   4   2 -24    0.05    0.37
   4  -2 -24    0.08    0.39
   0  -3  24    6.36    1.55
   1  -3  24    0.59    0.61
  -1  -3  24    0.32    0.59
   2  -3  24    1.57    0.72
   2  -3 -24    2.74    0.78
   3  -3  24    0.32    0.63
   3   3 -24    0.38    0.37
   3  -3 -24   -0.49    0.30
   0  -4  24    0.24    0.50
   1  -4  24    0.31    0.66
  -1  -4  24    0.92    0.71
   2  -4  24    0.21    0.63
  -2  -4  24   -0.48    0.40
   3  -4  24   -1.15    0.40
   3  -4 -24   -0.64    0.30
   0  -5  24    0.65    0.69
   1  -5  24   -0.71    0.40
  -1  -5  24    0.57    0.65
   2  -5  24    0.30    0.53
  -2  -5  24   -0.30    0.48
   0   0  25   -0.09    0.45
   1   0 -25    2.63    0.84
   2   0 -25    1.01    0.54
   3   0 -25   10.88    1.51
   0  -1  25    1.98    0.87
   1  -1  25    1.29    0.71
   1  -1 -25    0.96    0.48
   2   1 -25    9.10    1.37
   2  -1 -25    9.05    1.27
   3   1 -25    1.53    0.64
   3  -1 -25    1.85    0.73
   0  -2  25    0.30    0.64
   1  -2  25    5.38    1.27
   1  -2 -25    5.39    1.13
  -1  -2  25    5.09    1.29
   2  -2  25   -0.42    0.43
   2  -2 -25   -0.51    0.24
   3   2 -25    6.64    1.53
   3  -2 -25    7.77    1.21
   0  -3  25    9.60    1.87
   1  -3  25    1.50    0.77
  -1  -3  25    0.65    0.65
   2  -3  25    4.04    1.14
   2  -3 -25    4.25    0.99
   0  -4  25    0.86    0.79
   1  -4  25    7.75    1.56
  -1  -4  25    8.80    1.78
   0   0  26    0.47    0.51
   0  -1  26   -0.56    0.42
   1  -1  26    0.73    0.64
  -1  -1  26    0.41    0.53
   1  -1 -26    1.44    0.65
   0  -2  26    0.46    0.60
   0   0   0    0.00    0.00
;
_shelx_hkl_checksum     44811
_shelx_res_file
;
    596SHP15.res created by SHELXL-2014/7
TITL 596SHP15
CELL 0.71073 8.9444 10.7966 20.5197 90.000 90.000 90.000
ZERR 8.00 0.0021 0.0025 0.0047 0.000 0.000 0.000
LATT -1
SYMM x+1/2, -y+1/2, -z
SYMM -x, y+1/2, -z+1/2
SYMM -x+1/2, -y, z+1/2
SFAC C H O RU
UNIT 96 80 16 8
OMIT      0  12   2
OMIT      2  10   5
OMIT      1   5   2
OMIT      1   3  19
OMIT      2   4  22
OMIT      0   7   1
OMIT      0   6   1
OMIT      1  12   4
TEMP 25.000
SIZE 0.053 0.122 0.482
ACTA
TWIN
L.S. 20
FMAP 2
PLAN 5
HTAB
BOND $H
CONF
WGHT    0.036900
BASF   0.43328
FVAR       0.08599
RU1   4    0.807909    0.435835    0.217330    11.00000    0.02575    0.02766 =
         0.02980   -0.00112    0.00009    0.00086
O1    3    0.706721    0.780077    0.172916    11.00000    0.07001    0.05235 =
         0.06134    0.01185   -0.00759    0.00959
O2    3    0.421136    0.535619    0.148002    11.00000    0.05031    0.07492 =
         0.07106    0.02295   -0.01200    0.01696
C1    1    0.862522    0.631871    0.222756    11.00000    0.03185    0.02303 =
         0.04435   -0.00631   -0.00179   -0.00545
C2    1    0.914460    0.571281    0.280434    11.00000    0.04196    0.03746 =
         0.03253   -0.00361   -0.00586    0.00360
AFIX  13
H2    2    0.883666    0.591243    0.325048    11.00000   -1.20000
AFIX   0
C3    1    1.021861    0.484913    0.263231    11.00000    0.02132    0.03757 =
         0.04823    0.00219   -0.00190    0.00267
AFIX  13
H3    2    1.079400    0.432966    0.293311    11.00000   -1.20000
AFIX   0
C4    1    1.038172    0.488774    0.194178    11.00000    0.02043    0.04889 =
         0.04382   -0.00089    0.00555   -0.00087
AFIX  13
H4    2    1.109110    0.439679    0.168536    11.00000   -1.20000
AFIX   0
C5    1    0.938988    0.577682    0.169327    11.00000    0.03037    0.05116 =
         0.03387   -0.00010    0.00403   -0.01331
AFIX  13
H5    2    0.930226    0.602763    0.123587    11.00000   -1.20000
AFIX   0
C6    1    0.575239    0.393896    0.202069    11.00000    0.02320    0.03188 =
         0.04646    0.00312   -0.00604   -0.00263
C7    1    0.623034    0.337765    0.261362    11.00000    0.03260    0.03526 =
         0.04951    0.00450   -0.00322    0.00137
AFIX  13
H7    2    0.581183    0.353604    0.304705    11.00000   -1.20000
AFIX   0
C8    1    0.737024    0.251262    0.246457    11.00000    0.05382    0.03164 =
         0.04860    0.01467    0.00108   -0.00263
AFIX  13
H8    2    0.788185    0.196559    0.277364    11.00000   -1.20000
AFIX   0
C9    1    0.756933    0.253305    0.176445    11.00000    0.04643    0.02135 =
         0.04561   -0.00753   -0.00087    0.00317
AFIX  13
H9    2    0.826198    0.201139    0.151626    11.00000   -1.20000
AFIX   0
C10   1    0.659342    0.340176    0.150304    11.00000    0.03780    0.04502 =
         0.04182   -0.01199   -0.00494   -0.00590
AFIX  13
H10   2    0.647453    0.358949    0.103866    11.00000   -1.20000
AFIX   0
C11   1    0.743059    0.722566    0.220564    11.00000    0.03868    0.03155 =
         0.04486   -0.00674   -0.00471   -0.00201
AFIX  43
H11   2    0.690555    0.737397    0.258897    11.00000   -1.20000
AFIX   0
C12   1    0.464792    0.489244    0.197371    11.00000    0.03039    0.06568 =
         0.04640    0.00341    0.00116   -0.00625
AFIX  43
H12   2    0.423263    0.517684    0.236133    11.00000   -1.20000
AFIX   0
RU2   4    0.664869    0.454216    0.468105    11.00000    0.02649    0.02698 =
         0.03105   -0.00142   -0.00241   -0.00040
O21   3    0.769961    0.774384    0.394317    11.00000    0.07782    0.04899 =
         0.06020    0.00998    0.01845   -0.01447
O22   3    1.072438    0.557734    0.427718    11.00000    0.04878    0.08153 =
         0.06069    0.02837    0.00811   -0.01451
C21   1    0.604781    0.645158    0.452733    11.00000    0.03441    0.01951 =
         0.05451    0.00272   -0.00046    0.01424
C22   1    0.542709    0.573755    0.402139    11.00000    0.03493    0.02638 =
         0.03263   -0.00318   -0.01040    0.00574
AFIX  13
H22   2    0.561699    0.584027    0.355415    11.00000   -1.20000
AFIX   0
C23   1    0.440758    0.490489    0.430678    11.00000    0.03208    0.04298 =
         0.06219   -0.01056   -0.01686    0.01028
AFIX  13
H23   2    0.377544    0.431266    0.407211    11.00000   -1.20000
AFIX   0
C24   1    0.439541    0.511519    0.498250    11.00000    0.02528    0.04487 =
         0.06495   -0.00295    0.00303   -0.00124
AFIX  13
H24   2    0.376481    0.467704    0.529776    11.00000   -1.20000
AFIX   0
C25   1    0.543387    0.605905    0.513677    11.00000    0.03343    0.03938 =
         0.03406   -0.00072    0.00690    0.01112
AFIX  13
H25   2    0.562174    0.642267    0.556663    11.00000   -1.20000
AFIX   0
C26   1    0.901304    0.414695    0.473277    11.00000    0.03886    0.02294 =
         0.03630   -0.00668   -0.00238    0.01310
C27   1    0.840899    0.352544    0.418888    11.00000    0.03761    0.04040 =
         0.03355   -0.00457    0.00554    0.01500
AFIX  13
H27   2    0.871888    0.364101    0.373484    11.00000   -1.20000
AFIX   0
C28   1    0.732071    0.267943    0.440985    11.00000    0.05006    0.03670 =
         0.04017   -0.01204   -0.00689    0.00909
AFIX  13
H28   2    0.674915    0.209973    0.413968    11.00000   -1.20000
AFIX   0
C29   1    0.727687    0.276679    0.510555    11.00000    0.04121    0.02935 =
         0.05629    0.01504   -0.00031    0.00671
AFIX  13
H29   2    0.664401    0.226436    0.539209    11.00000   -1.20000
AFIX   0
C30   1    0.829541    0.367044    0.531382    11.00000    0.03011    0.04719 =
         0.02770    0.00547   -0.00365   -0.00097
AFIX  13
H30   2    0.852410    0.389658    0.576548    11.00000   -1.20000
AFIX   0
C31   1    0.719955    0.738628    0.446842    11.00000    0.05181    0.02447 =
         0.06674    0.00096    0.00721    0.00678
AFIX  43
H31   2    0.758147    0.773477    0.484799    11.00000   -1.20000
AFIX   0
C32   1    1.009527    0.517752    0.474151    11.00000    0.02666    0.04750 =
         0.05752    0.00111   -0.00562    0.00105
AFIX  43
H32   2    1.030123    0.554295    0.514199    11.00000   -1.20000
AFIX   0
HKLF 4 1 1 0 0 0 1 0 0 0 1
REM  596SHP15
REM R1 =  0.0528 for    3556 Fo > 4sig(Fo)  and  0.0668 for all    4288 data
REM    272 parameters refined using      0 restraints
END
WGHT      0.0369      0.0000
REM No hydrogen bonds found for HTAB generation
REM Highest difference peak  1.284,  deepest hole -0.680,  1-sigma level  0.154
Q1    1   0.9949  0.6238  0.2170  11.00000  0.05    1.28
Q2    1   0.6206  0.2443  0.2162  11.00000  0.05    1.27
Q3    1   0.6163  0.6222  0.2184  11.00000  0.05    1.26
Q4    1   0.4780  0.6471  0.4672  11.00000  0.05    1.22
Q5    1   0.8579  0.6445  0.4684  11.00000  0.05    1.21
;
_shelx_res_checksum     62203
