# Supplementary material for: X-ray structure analysis of symmetrically substituted 1,1′-diformyl­ruthenocene
Source: Acta Crystallogr E Crystallogr Commun. 2018 Aug 10;74(Pt 9):1186–9. doi: 10.1107/S2056989018010642 (PMC6127689; doi:10.1107/S2056989018010642)
Supplement: Supplementary file 2 [file e-74-01186-Isup2.hkl]

data_I                                                                          
_shelx_title ' 596SHP15'                                                        
_shelx_refln_list_code          4                                               
_shelx_F_calc_maximum      350.60                                               
_exptl_crystal_F_000      1136.00                                               
_reflns_d_resolution_high  0.7801                                               
                                                                                
loop_                                                                           
 _space_group_symop_operation_xyz                                               
 'x, y, z'                                                                      
 'x+1/2, -y+1/2, -z'                                                            
 '-x, y+1/2, -z+1/2'                                                            
 '-x+1/2, -y, z+1/2'                                                            
                                                                                
_cell_length_a     8.9444                                                       
_cell_length_b    10.7966                                                       
_cell_length_c    20.5197                                                       
_cell_angle_alpha  90.000                                                       
_cell_angle_beta   90.000                                                       
_cell_angle_gamma  90.000                                                       
                                                                                
_shelx_F_squared_multiplier     1.000                                           
                                                                                
loop_                                                                           
 _refln_index_h                                                                 
 _refln_index_k                                                                 
 _refln_index_l                                                                 
 _refln_F_squared_calc                                                          
 _refln_F_squared_meas                                                          
 _refln_F_squared_sigma                                                         
 _refln_observed_status                                                         
   2   0   0      26624.27      26258.00      1514.52 o                         
   4   0   0        217.93        162.27        52.74 o                         
   6   0   0       6650.01       7350.83       500.33 o                         
   8   0   0       8674.91       8002.62       567.95 o                         
  10   0   0         38.97         28.40        59.50 o                         
   1   1   0     103701.96     121221.95      5969.51 o                         
   2   1   0          0.79         -4.96        14.87 o                         
   3   1   0       3688.59       3653.77       176.70 o                         
   4   1   0        599.82        547.15        51.40 o                         
   5   1   0      24659.82      24817.71      1045.55 o                         
   6   1   0       1565.08       1741.12       311.69 o                         
   7   1   0       8657.43       8565.12       414.37 o                         
   8   1   0        263.95        253.36        77.75 o                         
   9   1   0       2148.82       2174.01       165.29 o                         
  10   1   0          0.66        -46.00        50.71 o                         
  11   1   0        236.37        146.04        87.90 o                         
   1   2   0         74.09         40.57        28.40 o                         
   2   2   0      26190.11      32439.94      1323.75 o                         
   3   2   0          6.71          6.72        12.40 o                         
   4   2   0       6677.08       6543.06       304.38 o                         
   5   2   0       3210.94       3200.86       221.09 o                         
   6   2   0      11304.81      10251.38       474.88 o                         
   7   2   0       2151.43       2389.84       254.90 o                         
   8   2   0       8045.45       8084.77       453.68 o                         
   9   2   0        375.93        341.56        72.52 o                         
  10   2   0         10.97         48.68        51.39 o                         
  11   2   0        175.14        151.45        70.32 o                         
   1   3   0        115.68         77.49        22.93 o                         
   2   3   0         32.57         62.07        18.64 o                         
   3   3   0      13855.30      17832.06       956.04 o                         
   4   3   0       1103.67       1075.15        79.49 o                         
   5   3   0       6531.38       6413.19       312.10 o                         
   6   3   0       4849.82       4783.85       255.06 o                         
   7   3   0       1707.47       1894.50       215.01 o                         
   8   3   0       2042.20       2294.06       247.46 o                         
   9   3   0        722.52        493.57       141.99 o                         
  10   3   0        163.20         25.69        68.96 o                         
  11   3   0         97.32         67.61        75.73 o                         
   1   4   0         98.88        115.33        28.91 o                         
   2   4   0       3813.34       3924.57       191.56 o                         
   3   4   0         19.99        140.63        60.85 o                         
   4   4   0       6997.34       8890.05       442.19 o                         
   5   4   0       3169.68       3029.36       175.28 o                         
   6   4   0         27.47         -4.84        22.53 o                         
   7   4   0       3899.43       4454.95       251.75 o                         
   8   4   0          0.26         -6.76        62.20 o                         
   9   4   0       1406.73       1902.62       244.76 o                         
  10   4   0        196.19        141.99        73.02 o                         
   1   5   0       6429.55       6430.46       296.19 o                         
   2   5   0        987.63        957.92        72.38 o                         
   3   5   0       3119.65       3261.94       174.66 o                         
   4   5   0         72.20         62.12        25.63 o                         
   5   5   0       1365.25       1428.91       104.43 o                         
   6   5   0       2313.87       2795.74       253.55 o                         
   7   5   0       1372.12       1098.03       170.38 o                         
   8   5   0       2590.10       2390.78       275.86 o                         
   9   5   0        372.16        480.05       158.21 o                         
  10   5   0        292.71        343.47       121.70 o                         
   1   6   0       1066.50        967.07        77.55 o                         
   2   6   0      11251.62      11260.30       500.06 o                         
   3   6   0       1828.04       1888.89       122.34 o                         
   4   6   0        909.49        876.63        79.77 o                         
   5   6   0         33.35         57.50        74.37 o                         
   6   6   0          8.26          4.06        45.98 o                         
   7   6   0       2356.86       2558.46       289.38 o                         
   8   6   0       1582.97       1473.95       224.47 o                         
   9   6   0       1144.51        899.25       217.71 o                         
  10   6   0        409.22        286.68       124.41 o                         
   1   7   0       9647.51       8927.70       410.89 o                         
   2   7   0       3363.87       3199.80       178.48 o                         
   3   7   0        486.78        480.89        67.61 o                         
   4   7   0        821.07        836.77        82.82 o                         
   5   7   0        111.75        116.29        89.25 o                         
   6   7   0        282.81        431.37       137.93 o                         
   7   7   0       3961.19       5299.47       469.23 o                         
   8   7   0       1921.72       2209.58       279.92 o                         
   9   7   0        820.47        765.37       200.13 o                         
   1   8   0        791.26        722.12        83.12 o                         
   2   8   0       3655.91       3677.41       206.20 o                         
   3   8   0       2946.22       3430.53       198.35 o                         
   4   8   0       1081.64       1202.15       174.44 o                         
   5   8   0        648.54        547.66       151.45 o                         
   6   8   0       3896.99       4328.55       401.62 o                         
   7   8   0        732.05        463.82       154.16 o                         
   8   8   0       2964.76       3899.89       407.03 o                         
   9   8   0        435.60        612.57       189.32 o                         
   1   9   0      10228.17      10210.93       479.41 o                         
   2   9   0       2501.09       2665.16       388.77 o                         
   3   9   0         88.98        198.78        83.84 o                         
   4   9   0       2116.10       2753.18       283.97 o                         
   5   9   0       2962.41       2636.89       288.03 o                         
   6   9   0        332.77        255.58       127.11 o                         
   7   9   0       4944.80       5659.17       507.09 o                         
   8   9   0        243.77        202.84       117.65 o                         
   0  10   0      10288.09       9903.88       670.72 o                         
   1  10   0        319.36        463.47       196.08 o                         
   2  10   0       5872.13       6162.21       477.34 o                         
   3  10   0       2204.97       2244.74       247.46 o                         
   4  10   0        880.60        965.51       193.37 o                         
   5  10   0       1675.79       1989.16       250.17 o                         
   6  10   0       2891.27       3258.92       350.23 o                         
   7  10   0         51.56        -66.26        66.26 o                         
   1  11   0       4384.85       4421.08       257.83 o                         
   2  11   0        931.76        770.78       167.68 o                         
   3  11   0        120.70        131.17        77.08 o                         
   4  11   0       1069.30       1165.64       187.96 o                         
   5  11   0       1305.01       1382.00       201.49 o                         
   6  11   0        805.33       1058.81       221.77 o                         
   0  12   0        279.82        288.03       100.07 o                         
   1  12   0         61.78         82.49        51.39 o                         
   2  12   0        377.82        274.51       105.48 o                         
   3  12   0        532.47        507.09       151.45 o                         
   4  12   0        596.34        428.66       135.23 o                         
   5  12   0        654.80        736.98       185.26 o                         
   1  13   0         22.94        -29.75        29.75 o                         
   2  13   0         36.83        116.29        64.91 o                         
   3  13   0         98.16        175.79        85.19 o                         
   1   0   1       1421.55       1224.05        63.56 o                         
   2   0   1      20341.26      19255.08       791.72 o                         
   3   0   1       3316.87       3120.19       154.42 o                         
   4   0   1       5918.78       5690.74       267.71 o                         
   5   0   1       7072.44       8088.54       373.84 o                         
   6   0   1        821.31       1143.96       123.73 o                         
   7   0   1       1221.21       1279.98       107.49 o                         
   8   0   1       1785.46       1748.39       260.98 o                         
   9   0   1          2.84         43.83        33.30 o                         
  10   0   1        500.27        481.40       117.65 o                         
  11   0   1        528.25        467.88       128.46 o                         
 -11   1   1         31.69         27.05        62.20 o                         
 -10   1   1        412.08        465.87       112.91 o                         
  -9   1   1       3407.10       3352.01       218.91 o                         
  -8   1   1        930.85        757.50       105.81 o                         
  -7   1   1        766.37        689.65       108.18 o                         
  -6   1   1       4211.43       4411.95       233.94 o                         
  -5   1   1       4101.73       3990.64       213.13 o                         
  -4   1   1       7116.54       6794.92       318.84 o                         
  -3   1   1      14273.74      13517.53       568.91 o                         
  -2   1   1       8115.65       8456.29       359.49 o                         
  -1   1   1      10508.77      12032.85       499.61 o                         
   0   1   1        721.48        518.98        48.68 o                         
   1   1   1      10510.36      12149.48       494.71 o                         
   2   1   1       8091.07       8261.56       355.06 o                         
   3   1   1      14288.71      13256.86       565.91 o                         
   4   1   1       7131.87       7045.03       317.30 o                         
   5   1   1       4109.54       4218.96       254.22 o                         
   6   1   1       4223.83       4294.65       317.78 o                         
   7   1   1        762.16        819.46       109.53 o                         
   8   1   1        930.27        880.26        98.11 o                         
   9   1   1       3411.02       3446.67       219.87 o                         
  10   1   1        410.88        311.56        75.09 o                         
  11   1   1         30.88        -13.52        48.68 o                         
 -11   2   1        760.47        768.08       174.44 o                         
 -10   2   1       1609.54       1329.26       205.54 o                         
  -9   2   1        181.29        147.16        56.60 o                         
  -8   2   1       4354.13       4419.01       254.94 o                         
  -7   2   1       1474.85       1492.32       119.18 o                         
  -6   2   1       2762.08       2804.33       164.89 o                         
  -5   2   1       7781.57       7743.78       357.67 o                         
  -4   2   1       7358.88       7327.18       339.19 o                         
  -3   2   1       4412.25       4463.57       219.06 o                         
  -2   2   1      22647.30      25471.18      1067.06 o                         
  -1   2   1       8901.95       8993.05       302.25 o                         
   1   2   1       8912.16       8216.27       531.43 o                         
   2   2   1      22613.80      26382.96      1063.12 o                         
   3   2   1       4398.85       4493.34       210.67 o                         
   4   2   1       7359.55       7404.95       336.31 o                         
   5   2   1       7781.85       7370.33       353.13 o                         
   6   2   1       2762.98       2402.68       156.51 o                         
   7   2   1       1473.92       1604.05       141.31 o                         
   8   2   1       4365.86       4344.76       252.19 o                         
   9   2   1        182.61        118.41        63.56 o                         
  10   2   1       1609.45       1710.60       217.71 o                         
  11   2   1        762.64        793.77       196.08 o                         
 -11   3   1        245.19        106.83        90.60 o                         
 -10   3   1        514.96        531.43       158.21 o                         
  -9   3   1       5231.47       5022.32       419.20 o                         
  -8   3   1        420.95        459.95        82.19 o                         
  -7   3   1       4022.46       4205.77       237.92 o                         
  -6   3   1       2984.51       2832.17       177.09 o                         
  -5   3   1       2519.91       2548.55       153.04 o                         
  -4   3   1       4184.70       4413.37       222.87 o                         
  -3   3   1      15426.59      17926.64       940.49 o                         
  -2   3   1       6069.22       5899.85       267.92 o                         
  -1   3   1      21340.20      19849.13       793.96 o                         
   0   3   1       3306.38       2712.99       445.57 o                         
   1   3   1      21331.64      18638.26       845.16 o                         
   2   3   1       6071.63       5792.97       261.11 o                         
   3   3   1      15423.43      17546.37       995.26 o                         
   4   3   1       4197.30       4302.34       216.98 o                         
   5   3   1       2521.66       2421.67       145.54 o                         
   6   3   1       2991.43       3035.15       219.06 o                         
   7   3   1       4027.84       4016.00       232.37 o                         
   8   3   1        418.89        584.42        87.06 o                         
   9   3   1       5244.44       5173.71       440.83 o                         
  10   3   1        511.67        563.89       151.45 o                         
  11   3   1        244.49        223.12        91.95 o                         
 -10   4   1        993.62        895.19       217.71 o                         
  -9   4   1         60.18         54.09        71.67 o                         
  -8   4   1       2677.56       2776.30       189.89 o                         
  -7   4   1       1151.33       1135.21       105.52 o                         
  -6   4   1       4226.52       4034.35       230.07 o                         
  -5   4   1       5109.85       5277.08       270.10 o                         
  -4   4   1       5181.55       5915.28       467.88 o                         
  -3   4   1       2344.44       2382.06       202.84 o                         
  -2   4   1      12996.86      12164.94       520.53 o                         
  -1   4   1       4330.45       4339.52       329.27 o                         
   0   4   1       8060.48       6272.76       941.17 o                         
   1   4   1       4331.54       4201.73       434.75 o                         
   2   4   1      13005.50      12108.43       524.63 o                         
   3   4   1       2343.96       2326.97       197.43 o                         
   4   4   1       5176.25       5667.16       360.37 o                         
   5   4   1       5109.00       5168.57       270.45 o                         
   6   4   1       4233.60       4132.60       224.81 o                         
   7   4   1       1155.64       1155.54       105.42 o                         
   8   4   1       2678.09       3325.18       317.78 o                         
   9   4   1         60.51         33.81        67.61 o                         
  10   4   1        991.94       1111.55       239.35 o                         
 -10   5   1        486.00        624.74       166.33 o                         
  -9   5   1       1501.93       1576.72       221.77 o                         
  -8   5   1         97.22        141.99        97.36 o                         
  -7   5   1       1758.41       1856.51       187.96 o                         
  -6   5   1       2516.61       3043.16       196.08 o                         
  -5   5   1        936.24       1241.00       126.44 o                         
  -4   5   1       5398.07       5445.82       270.70 o                         
  -3   5   1       3452.53       3577.19       183.98 o                         
  -2   5   1       2657.57       2664.97       154.16 o                         
  -1   5   1       9017.32       7988.69       361.20 o                         
   0   5   1       5452.07       3958.04       277.21 o                         
   1   5   1       9024.12       8186.27       364.25 o                         
   2   5   1       2654.50       2573.46       145.93 o                         
   3   5   1       3465.11       3626.74       293.44 o                         
   4   5   1       5392.87       5254.69       261.89 o                         
   5   5   1        938.22       1014.73       104.80 o                         
   6   5   1       2516.76       2389.43       271.80 o                         
   7   5   1       1745.87       1537.51       215.01 o                         
   8   5   1         96.17         27.05        71.67 o                         
   9   5   1       1501.17       1421.22       217.71 o                         
  10   5   1        482.19        421.90       151.45 o                         
 -10   6   1        330.99        417.85       146.04 o                         
  -9   6   1        137.93        -25.69        68.96 o                         
  -8   6   1        990.28        617.98       175.79 o                         
  -7   6   1       1507.60       1367.13       200.13 o                         
  -6   6   1       3347.77       4166.28       377.28 o                         
  -5   6   1       2083.87       2578.44       459.77 o                         
  -4   6   1        359.93        409.90        59.98 o                         
  -3   6   1       4009.13       3863.19       198.18 o                         
  -2   6   1       5668.22       5465.26       262.98 o                         
  -1   6   1       7089.52       7449.92       751.18 o                         
   1   6   1       7081.16       7446.99       575.38 o                         
   2   6   1       5660.35       5356.77       265.62 o                         
   3   6   1       4010.76       3638.14       201.36 o                         
   4   6   1        362.58        379.98       117.65 o                         
   5   6   1       2083.50       1933.72       233.94 o                         
   6   6   1       3362.73       4221.73       374.57 o                         
   7   6   1       1511.77       1683.55       223.12 o                         
   8   6   1        982.96       1258.95       238.00 o                         
   9   6   1        137.95        105.48        90.60 o                         
  10   6   1        330.29        354.29       141.99 o                         
  -9   7   1        424.55        485.46       159.57 o                         
  -8   7   1        523.31        473.29       163.62 o                         
  -7   7   1        559.51        711.28       177.14 o                         
  -6   7   1       3614.70       3714.63       347.53 o                         
  -5   7   1       3965.68       3354.93       323.19 o                         
  -4   7   1       3865.42       4036.82       219.21 o                         
  -3   7   1       3499.86       3440.37       190.04 o                         
  -2   7   1       3861.90       3992.95       210.41 o                         
  -1   7   1       2309.23       2105.24       134.73 o                         
   1   7   1       2314.04       2313.19       139.06 o                         
   2   7   1       3859.64       4042.57       477.34 o                         
   3   7   1       3490.91       3462.21       194.73 o                         
   4   7   1       3869.26       4180.45       228.30 o                         
   5   7   1       3966.47       3556.46       206.32 o                         
   6   7   1       3621.46       3210.24       331.30 o                         
   7   7   1        556.57        888.43       204.19 o                         
   8   7   1        522.47        484.11       160.92 o                         
   9   7   1        426.33        328.60       132.52 o                         
  -9   8   1         20.11          1.35        59.50 o                         
  -8   8   1        940.78        904.66       219.06 o                         
  -7   8   1       3665.06       3586.17       369.16 o                         
  -6   8   1        266.29        244.76       113.59 o                         
  -5   8   1       3512.36       3327.89       321.84 o                         
  -4   8   1       1594.70       1406.34       194.72 o                         
  -3   8   1       2541.30       2819.05       171.54 o                         
  -2   8   1       3494.67       3826.95       365.11 o                         
  -1   8   1       1874.91       1880.97       128.97 o                         
   0   8   1        173.30        194.24        81.14 o                         
   1   8   1       1869.40       1842.53       127.43 o                         
   2   8   1       3486.89       3898.96       215.99 o                         
   3   8   1       2537.30       2939.92       177.82 o                         
   4   8   1       1594.45       1528.85       119.10 o                         
   5   8   1       3506.11       3200.78       316.43 o                         
   6   8   1        265.98        346.18       131.17 o                         
   7   8   1       3662.47       3561.83       370.52 o                         
   8   8   1        939.78       1541.57       231.23 o                         
   9   8   1         20.16        128.46        85.19 o                         
  -8   9   1        444.15        451.65       167.68 o                         
  -7   9   1       1135.55       1179.16       247.46 o                         
  -6   9   1       2757.23       2576.04       296.14 o                         
  -5   9   1        520.26        447.59       146.04 o                         
  -4   9   1       1370.29       1419.86       190.67 o                         
  -3   9   1       3090.98       3062.85       292.09 o                         
  -2   9   1        923.74       1203.10       251.52 o                         
  -1   9   1        599.79        558.48       129.82 o                         
   0   9   1       1132.71       1139.95       147.40 o                         
   1   9   1        601.42        611.39        87.79 o                         
   2   9   1        925.76        984.35        96.77 o                         
   3   9   1       3095.07       2969.48       252.87 o                         
   4   9   1       1366.94       1484.77       198.78 o                         
   5   9   1        524.82        642.32       159.57 o                         
   6   9   1       2755.43       2332.63       275.86 o                         
   7   9   1       1136.72       1446.91       221.77 o                         
   8   9   1        443.27        463.82       150.10 o                         
  -7  10   1        553.74        323.19       141.99 o                         
  -6  10   1        309.46        434.07       148.75 o                         
  -5  10   1        507.52        646.38       173.09 o                         
  -4  10   1       1294.21       1486.12       213.66 o                         
  -3  10   1        517.87        511.15       137.93 o                         
  -2  10   1       4873.21       4163.58       374.57 o                         
  -1  10   1        796.46        865.07       109.23 o                         
   0  10   1        958.33       1638.93       181.20 o                         
   1  10   1        798.15        782.23       310.34 o                         
   2  10   1       4867.40       4826.15       288.03 o                         
   3  10   1        521.79        469.23       136.58 o                         
   4  10   1       1303.07       1849.88       220.42 o                         
   5  10   1        507.66        427.31       131.17 o                         
   6  10   1        309.38        381.33       139.28 o                         
   7  10   1        553.38        730.22       197.43 o                         
  -6  11   1         32.91        225.83       106.83 o                         
  -5  11   1        457.68        501.68       146.04 o                         
  -4  11   1         21.38        -41.92        41.92 o                         
  -3  11   1       3703.31       3229.17       320.48 o                         
  -2  11   1        215.92        239.35        98.71 o                         
  -1  11   1       3401.65       3743.03       329.95 o                         
   0  11   1        163.30        121.70        70.32 o                         
   1  11   1       3394.99       3525.32       309.67 o                         
   2  11   1        215.49        197.43        91.95 o                         
   3  11   1       3695.75       3253.51       320.48 o                         
   4  11   1         21.27         32.45        67.61 o                         
   5  11   1        457.46        604.46       160.92 o                         
   6  11   1         33.33        163.62        83.84 o                         
  -5  12   1         75.15         96.01        98.71 o                         
  -4  12   1        462.02        178.50        96.01 o                         
  -3  12   1         35.50        -43.27        66.26 o                         
  -2  12   1       2864.49       2888.41       301.55 o                         
  -1  12   1         74.11         82.49        55.44 o                         
   0  12   1       1052.05        915.47       143.34 o                         
   1  12   1         74.67          4.06        32.45 o                         
   2  12   1       2859.95       3131.81       306.96 o                         
   3  12   1         36.41        -51.39        51.39 o                         
   4  12   1        462.93        593.64       163.62 o                         
   5  12   1         75.76         66.26        71.67 o                         
  -3  13   1        574.61        420.55       144.69 o                         
  -2  13   1        293.45        527.38       143.34 o                         
  -1  13   1        400.70        359.70       125.76 o                         
   2  13   1        295.11        432.72       127.11 o                         
   3  13   1        576.39        493.57       139.28 o                         
   0   0   2          2.79         -1.35         2.70 o                         
   1   0   2         22.57          8.11        17.58 o                         
   2   0   2       1850.44       1882.76        97.02 o                         
   3   0   2        941.15        889.62        62.06 o                         
   4   0   2       4790.89       4556.37       222.27 o                         
   6   0   2       1388.27       1437.51       191.34 o                         
   7   0   2         48.82         26.53        35.34 o                         
   8   0   2        394.43        414.30        77.45 o                         
   9   0   2        662.96        763.21       113.16 o                         
  10   0   2       2690.10       2786.53       200.32 o                         
  11   0   2        133.59        371.87       109.53 o                         
 -11   1   2       1240.33       1188.38       125.13 o                         
 -10   1   2        467.85        498.00        94.19 o                         
  -9   1   2       3312.94       3062.79       207.47 o                         
  -8   1   2        238.94        271.00        66.91 o                         
  -7   1   2        455.98        530.92        81.65 o                         
  -6   1   2       1748.03       1629.46       164.97 o                         
  -5   1   2       4471.60       4276.36       222.77 o                         
  -4   1   2      11400.64      11140.61       486.21 o                         
  -3   1   2       2423.62       2328.58       126.17 o                         
  -2   1   2        615.81        636.10        98.71 o                         
  -1   1   2         54.23         86.98        18.09 o                         
   0   1   2          5.49         -9.00         9.00 o                         
   1   1   2         55.74         83.84        27.05 o                         
   2   1   2        599.14        620.35        52.06 o                         
   3   1   2       2414.23       2307.11       120.71 o                         
   4   1   2      11413.49      10915.15       480.68 o                         
   5   1   2       4458.53       4270.29       218.21 o                         
   6   1   2       1751.99       1620.00       154.16 o                         
   7   1   2        456.28        433.93        76.22 o                         
   8   1   2        236.81        291.55        65.20 o                         
   9   1   2       3320.79       3216.88       209.52 o                         
  10   1   2        467.47        490.87       139.28 o                         
  11   1   2       1239.36        954.69       210.95 o                         
 -11   2   2        766.10        778.90       182.55 o                         
 -10   2   2       1959.77       2102.57       169.40 o                         
  -9   2   2        903.95        982.50       133.87 o                         
  -8   2   2        441.08        494.82        86.21 o                         
  -7   2   2        101.69         35.81        38.24 o                         
  -6   2   2        785.34        835.92        88.01 o                         
  -5   2   2      11241.56      11128.03       503.28 o                         
  -4   2   2       8171.99       7881.61       368.50 o                         
  -3   2   2       9432.91       9260.76       649.08 o                         
  -2   2   2        748.91        916.75        91.95 o                         
  -1   2   2        729.09        772.63        36.43 o                         
   0   2   2       1269.02       1321.79        70.04 o                         
   1   2   2        735.99        686.94        73.02 o                         
   2   2   2        756.76        982.63        55.25 o                         
   3   2   2       9402.66       9225.77       400.15 o                         
   4   2   2       8160.29       8164.87       362.61 o                         
   5   2   2      11246.67      11150.60       497.63 o                         
   6   2   2        786.72        739.39        78.99 o                         
   7   2   2        101.24        184.60        50.35 o                         
   8   2   2        441.94        414.18        74.72 o                         
   9   2   2        900.02        669.36       158.21 o                         
  10   2   2       1964.43       2024.32       246.11 o                         
  11   2   2        767.31        580.12       167.68 o                         
 -11   3   2        610.55        837.04       197.43 o                         
 -10   3   2       1502.18       1404.99       213.66 o                         
  -9   3   2       1273.26       1279.61       213.66 o                         
  -8   3   2        886.07       1005.41       113.52 o                         
  -7   3   2        186.56        133.91        46.01 o                         
  -6   3   2       1703.07       1634.24       123.20 o                         
  -5   3   2       2981.17       3104.90       240.70 o                         
  -4   3   2      32184.54      31768.73      1333.78 o                         
  -3   3   2       4430.04       5019.94       241.03 o                         
  -2   3   2       2745.19       2373.60        96.83 o                         
  -1   3   2        660.15        617.81        44.77 o                         
   0   3   2        229.13        261.05        33.69 o                         
   1   3   2        660.70        663.96        74.37 o                         
   2   3   2       2759.66       2267.72       185.26 o                         
   3   3   2       4437.65       4880.96       325.22 o                         
   4   3   2      32199.85      32078.28      1323.02 o                         
   5   3   2       2992.24       3065.32       169.89 o                         
   6   3   2       1698.14       1610.99       115.01 o                         
   7   3   2        187.61        195.73        48.32 o                         
   8   3   2        886.60       1095.32       167.68 o                         
   9   3   2       1277.54       1321.15       201.49 o                         
  10   3   2       1499.86       1805.25       235.29 o                         
  11   3   2        605.93        810.00       194.72 o                         
 -10   4   2        237.54        124.41        96.01 o                         
  -9   4   2       1648.18       1895.86       244.76 o                         
  -8   4   2        334.36        282.67        66.09 o                         
  -7   4   2        301.70        356.57        67.86 o                         
  -6   4   2        617.55        589.43        75.85 o                         
  -5   4   2      12931.32      12889.25       582.30 o                         
  -4   4   2      14490.25      16464.71      1108.17 o                         
  -3   4   2      37987.78      37075.63      1516.91 o                         
  -2   4   2       3505.20       3182.06       155.21 o                         
  -1   4   2      11945.72      11104.68       634.21 o                         
   0   4   2       1312.34       1282.45       150.10 o                         
   1   4   2      11958.35       9139.86       620.68 o                         
   2   4   2       3501.11       3093.95       242.05 o                         
   3   4   2      37977.77      35687.25      2155.49 o                         
   4   4   2      14491.73      16664.92      1066.93 o                         
   5   4   2      12942.59      12784.33       631.50 o                         
   6   4   2        619.58        603.56        66.82 o                         
   7   4   2        299.34        340.77       114.94 o                         
   8   4   2        334.30        246.11       104.12 o                         
   9   4   2       1648.46       2043.25       254.22 o                         
  10   4   2        237.00        213.66       105.48 o                         
 -10   5   2       1421.42       1491.53       231.23 o                         
  -9   5   2        522.93        811.35       185.26 o                         
  -8   5   2       1419.71       1513.17       219.06 o                         
  -7   5   2        724.53        829.65       143.34 o                         
  -6   5   2       1056.59       1275.27       108.84 o                         
  -5   5   2       1352.08       1485.14       197.43 o                         
  -4   5   2      28951.17      28624.50      1212.08 o                         
  -3   5   2       9709.51       9418.66       339.63 o                         
  -2   5   2      26718.54      25423.90      1059.99 o                         
   2   5   2      26721.80      25571.74      1089.91 o                         
   3   5   2       9711.30       9089.83       619.33 o                         
   4   5   2      28947.41      28828.63      1737.64 o                         
   5   5   2       1349.20       1471.30       177.14 o                         
   6   5   2       1052.35       1119.66       173.09 o                         
   7   5   2        723.01        822.17       181.20 o                         
   8   5   2       1421.99       1334.67       208.25 o                         
   9   5   2        522.97        597.69       167.68 o                         
  10   5   2       1423.26       1840.41       260.98 o                         
 -10   6   2        655.74        570.65       163.62 o                         
  -9   6   2       1586.72       1448.26       228.53 o                         
  -8   6   2       1365.54       1296.81       202.84 o                         
  -7   6   2        252.64        221.77       106.83 o                         
  -6   6   2         32.52         -4.25        81.14 o                         
  -5   6   2       4147.14       4721.65       360.37 o                         
  -4   6   2       2819.33       2851.55       254.90 o                         
  -3   6   2      16898.79      15504.96       684.00 o                         
  -2   6   2       3847.90       3679.79       191.34 o                         
  -1   6   2      11589.80      11091.69       489.74 o                         
   0   6   2       2480.40       2275.00       133.39 o                         
   2   6   2       3836.26       3760.01       198.74 o                         
   3   6   2      16882.65      16260.17       697.18 o                         
   4   6   2       2820.72       2704.50       258.28 o                         
   5   6   2       4150.94       4043.23       369.16 o                         
   6   6   2         34.49        205.54        97.36 o                         
   7   6   2        251.44        266.39       117.65 o                         
   8   6   2       1365.21       1254.89       246.11 o                         
   9   6   2       1587.17       1588.89       238.00 o                         
  10   6   2        655.37        799.18       208.25 o                         
  -9   7   2       1255.54        958.75       227.18 o                         
  -8   7   2        894.92        916.83       213.66 o                         
  -7   7   2        595.79        643.67       183.91 o                         
  -6   7   2        135.21        179.85       100.07 o                         
  -5   7   2        168.76        141.99        89.25 o                         
  -4   7   2       4056.32       3917.47       363.76 o                         
  -3   7   2       1282.72       1348.23        97.77 o                         
  -2   7   2       6675.11       6356.89       310.85 o                         
  -1   7   2       2514.84       2260.25       139.20 o                         
   0   7   2         49.12         21.22        31.06 o                         
   2   7   2       6680.00       6664.31       536.84 o                         
   3   7   2       1282.13       1217.50       102.34 o                         
   4   7   2       4059.18       4855.58       472.61 o                         
   5   7   2        164.97        206.81        52.63 o                         
   6   7   2        136.04        123.05        98.71 o                         
   7   7   2        592.18        972.27       212.30 o                         
   8   7   2        893.12        889.78       217.71 o                         
   9   7   2       1256.03       1130.48       248.81 o                         
  -9   8   2        791.55        987.14       239.35 o                         
  -8   8   2       1037.00       1387.41       224.47 o                         
  -7   8   2        207.53        371.87       151.45 o                         
  -6   8   2         58.29        -27.05        39.22 o                         
  -5   8   2        228.04        217.71       112.24 o                         
  -4   8   2        635.45        608.51       156.86 o                         
  -3   8   2        828.75        663.96       150.10 o                         
  -2   8   2        858.45        769.39        81.01 o                         
  -1   8   2       1600.49       1562.98       116.97 o                         
   0   8   2        636.84        722.55        92.69 o                         
   2   8   2        855.94        858.07        85.28 o                         
   3   8   2        835.05       1035.48       304.93 o                         
   4   8   2        636.85        763.34        86.40 o                         
   5   8   2        227.32        220.42       100.07 o                         
   6   8   2         59.04        -54.09        54.09 o                         
   7   8   2        208.33        167.68       106.83 o                         
   8   8   2       1033.14       1254.89       259.63 o                         
   9   8   2        791.36        709.93       200.13 o                         
  -8   9   2        254.80        346.18       154.16 o                         
  -7   9   2         24.66         25.69        94.66 o                         
  -6   9   2        179.62        356.99       132.52 o                         
  -5   9   2        736.92        816.76       189.32 o                         
  -4   9   2        278.07        228.53        93.31 o                         
  -3   9   2        610.47        490.87       135.23 o                         
  -2   9   2        119.16        190.67        89.25 o                         
  -1   9   2        277.02        346.25        70.24 o                         
   0   9   2         38.52         38.56        35.52 o                         
   1   9   2        277.24        202.84        68.96 o                         
   2   9   2        120.62        155.03        54.23 o                         
   3   9   2        606.45        696.59        84.55 o                         
   4   9   2        280.54        388.10       116.29 o                         
   5   9   2        736.94        619.33       159.57 o                         
   6   9   2        181.01        266.39       120.35 o                         
   7   9   2         23.70         83.84        85.19 o                         
   8   9   2        256.07        243.41       128.46 o                         
  -7  10   2        336.59        582.82       179.85 o                         
  -6  10   2        623.92        628.80       173.09 o                         
  -5  10   2        735.53        824.87       193.37 o                         
  -4  10   2        892.52        929.00       198.78 o                         
  -3  10   2        898.86        984.44       190.67 o                         
  -2  10   2         72.88        -31.10        45.98 o                         
  -1  10   2         64.18         87.47        68.96 o                         
   0  10   2        239.77        270.28        90.60 o                         
   1  10   2         65.34        221.77        81.14 o                         
   2  10   2         73.08        104.16        54.77 o                         
   3  10   2        897.93       1002.02       160.92 o                         
   4  10   2        891.00        929.00       189.32 o                         
   5  10   2        736.18        992.55       206.89 o                         
   6  10   2        625.96        490.87       159.57 o                         
   7  10   2        336.54        311.02       137.93 o                         
  -6  11   2        926.53       1075.04       227.18 o                         
  -5  11   2        839.75        893.84       201.49 o                         
  -4  11   2       1316.76       1131.83       221.77 o                         
  -3  11   2        201.67         68.96        79.78 o                         
  -2  11   2        448.49        631.50       156.86 o                         
  -1  11   2       1048.61       1291.40       170.38 o                         
   0  11   2        201.27        252.53        65.08 o                         
   1  11   2       1043.58       1026.36       147.40 o                         
   2  11   2        449.33        526.03       143.34 o                         
   3  11   2        201.13        200.13        94.66 o                         
   4  11   2       1315.25       1253.54       185.26 o                         
   5  11   2        840.63        919.53       197.43 o                         
   6  11   2        927.22       1084.51       229.88 o                         
  -5  12   2       1147.03       1225.14       251.52 o                         
  -4  12   2        335.10        558.48       155.51 o                         
  -3  12   2       1468.96       1272.47       192.02 o                         
  -2  12   2        605.80        647.73       156.86 o                         
  -1  12   2        334.21        339.41       121.70 o                         
   1  12   2        335.92        458.41       113.59 o                         
   2  12   2        602.79        672.07       148.75 o                         
   3  12   2       1470.77       1258.95       192.02 o                         
   4  12   2        334.80        401.62       132.52 o                         
   5  12   2       1147.77       1546.97       216.36 o                         
  -3  13   2        348.64        334.01       124.41 o                         
  -2  13   2       1236.30       1398.23       202.84 o                         
  -1  13   2       1152.03       1031.77       202.84 o                         
   2  13   2       1238.66       1406.34       192.02 o                         
   3  13   2        349.13        256.93        96.01 o                         
   1   0   3      13475.21      14455.85       595.67 o                         
   2   0   3       1874.67       1764.44        94.53 o                         
   3   0   3      23840.34      22584.81       937.98 o                         
   4   0   3       3074.12       2903.56       155.78 o                         
   5   0   3      11459.39      13150.39       578.87 o                         
   6   0   3       1009.88       1017.01        88.91 o                         
   7   0   3         61.81         55.03        36.30 o                         
   8   0   3       2098.77       1944.54       147.45 o                         
   9   0   3       1440.89       1253.38       119.86 o                         
  10   0   3         34.25         97.36        60.18 o                         
  11   0   3        695.08        589.58       151.45 o                         
 -11   1   3        295.70        147.21        60.85 o                         
 -10   1   3       1168.62       1296.22       124.26 o                         
  -9   1   3       2001.66       2083.83       167.68 o                         
  -8   1   3        490.84        389.94        74.10 o                         
  -7   1   3       1459.32       1533.43       123.30 o                         
  -6   1   3       3012.43       2696.39       244.76 o                         
  -5   1   3       1514.74       1534.45       108.45 o                         
  -4   1   3      19495.68      19194.12       846.22 o                         
  -3   1   3       2853.98       2804.59       143.88 o                         
  -2   1   3      27244.41      27187.49      1120.17 o                         
  -1   1   3       5448.07       6612.12       428.66 o                         
   0   1   3       7669.13       8492.50       355.64 o                         
   1   1   3       5448.76       6375.19       563.21 o                         
   2   1   3      27299.32      27325.20      1112.39 o                         
   3   1   3       2864.28       2582.80       134.17 o                         
   4   1   3      19499.81      20843.24      1569.29 o                         
   5   1   3       1513.48       1541.99       104.80 o                         
   6   1   3       3010.46       3284.85       601.08 o                         
   7   1   3       1454.64       1387.15       113.02 o                         
   8   1   3        490.71        476.47        81.41 o                         
   9   1   3       2001.43       1807.80       149.13 o                         
  10   1   3       1166.72       1298.16       190.67 o                         
  11   1   3        295.59        192.02        90.60 o                         
 -11   2   3        362.40        189.32        86.54 o                         
 -10   2   3       1198.02       1164.93       120.43 o                         
  -9   2   3       1605.84       1559.16       283.97 o                         
  -8   2   3       3767.65       3694.49       228.99 o                         
  -7   2   3       2427.00       2687.46       179.15 o                         
  -6   2   3       2659.09       2445.35       159.90 o                         
  -5   2   3       8815.63       8379.10       396.76 o                         
  -4   2   3       1102.42       1034.20        84.84 o                         
  -3   2   3      13435.59      13212.47       572.27 o                         
  -2   2   3         82.65         82.38        34.48 o                         
  -1   2   3      31173.19      32023.59      1310.93 o                         
   0   2   3       3140.88       3062.59       142.66 o                         
   1   2   3      31155.68      32018.59      1848.53 o                         
   2   2   3         86.27        110.61        12.91 o                         
   3   2   3      13436.70      13244.31       559.26 o                         
   4   2   3       1102.83       1173.96        75.92 o                         
   5   2   3       8812.98       8527.34       388.44 o                         
   6   2   3       2654.51       2637.02       156.79 o                         
   7   2   3       2429.32       2833.81       367.14 o                         
   8   2   3       3766.94       3830.39       225.83 o                         
   9   2   3       1609.27       1499.65       202.84 o                         
  10   2   3       1200.19        968.21       205.54 o                         
  11   2   3        359.58        478.70       144.69 o                         
 -11   3   3        744.00        709.93       182.55 o                         
 -10   3   3        473.81        465.17       137.93 o                         
  -9   3   3       2195.02       2239.10       208.25 o                         
  -8   3   3       2310.42       2902.11       286.00 o                         
  -7   3   3        955.63       1101.48       116.29 o                         
  -6   3   3       6566.81       5814.25       308.84 o                         
  -5   3   3        104.46         84.38        40.51 o                         
  -4   3   3       6218.82       6266.02       308.63 o                         
  -3   3   3       4564.99       5378.98       467.88 o                         
  -2   3   3      13725.87      13503.61       480.00 o                         
  -1   3   3       1240.72       1127.73        65.48 o                         
   0   3   3      19333.06      18678.01       773.98 o                         
   2   3   3      13739.31      13280.45       820.82 o                         
   3   3   3       4561.76       5033.22       234.23 o                         
   4   3   3       6200.02       6392.67       293.79 o                         
   5   3   3        106.28        113.50        34.48 o                         
   6   3   3       6555.38       6142.79       300.16 o                         
   7   3   3        961.44       1032.66        97.87 o                         
   8   3   3       2313.61       2686.92       289.38 o                         
   9   3   3       2191.56       1810.66       240.70 o                         
  10   3   3        476.36        685.59       182.55 o                         
  11   3   3        744.18        984.44       213.66 o                         
 -10   4   3        875.50       1098.03       224.47 o                         
  -9   4   3       1031.39       1433.39       215.01 o                         
  -8   4   3       1357.43       1233.73       119.23 o                         
  -7   4   3       3016.04       3339.31       399.59 o                         
  -6   4   3         15.14         51.84        35.16 o                         
  -5   4   3       4058.18       4100.60       230.68 o                         
  -4   4   3       8484.79       9954.19       532.11 o                         
  -3   4   3         70.11         84.90        16.42 o                         
  -2   4   3       2276.74       2246.28        96.29 o                         
  -1   4   3      21229.53      20452.71       852.65 o                         
   0   4   3       6061.43       5708.16       261.30 o                         
   1   4   3      21202.72      20686.73      1217.03 o                         
   2   4   3       2278.26       2236.62       187.96 o                         
   3   4   3         66.75        114.94        55.44 o                         
   4   4   3       8475.05       9949.19       922.23 o                         
   5   4   3       4055.47       4264.38       216.39 o                         
   6   4   3         14.98          8.35        18.94 o                         
   7   4   3       3021.05       2616.60       289.38 o                         
   8   4   3       1360.35       1327.91       192.02 o                         
   9   4   3       1030.69       1284.64       208.25 o                         
  10   4   3        880.18       1145.36       239.35 o                         
 -10   5   3          4.12        148.75        83.84 o                         
  -9   5   3        775.94        749.15       192.02 o                         
  -8   5   3        957.26       1183.22       192.02 o                         
  -7   5   3        339.08        389.65        77.75 o                         
  -6   5   3       4406.74       5113.18       616.63 o                         
  -5   5   3        430.09        527.88        93.31 o                         
  -4   5   3       1087.99       1089.90        63.29 o                         
  -3   5   3       6242.32       6135.08       232.04 o                         
  -2   5   3       9136.94       8702.16       383.62 o                         
  -1   5   3       1609.43       1432.68        89.27 o                         
   0   5   3      21147.70      23604.34       985.78 o                         
   1   5   3       1607.92       1413.10       133.87 o                         
   2   5   3       9152.08       8540.81       565.24 o                         
   3   5   3       6253.17       5857.95       431.37 o                         
   4   5   3       1093.78       1060.16       148.75 o                         
   5   5   3        432.15        526.03       129.82 o                         
   6   5   3       4395.85       4089.21       388.10 o                         
   7   5   3        339.20        201.49        96.01 o                         
   8   5   3        961.72       1212.97       187.96 o                         
   9   5   3        773.14        915.47       212.30 o                         
  10   5   3          4.06        -14.87        77.08 o                         
 -10   6   3        569.92        580.12       179.85 o                         
  -9   6   3        185.68        206.89       117.65 o                         
  -8   6   3        207.06        143.34        93.31 o                         
  -7   6   3       2444.68       2624.72       297.50 o                         
  -6   6   3        131.48        152.61        48.26 o                         
  -5   6   3       4365.23       4982.55       402.29 o                         
  -4   6   3        966.00       1029.87        91.30 o                         
  -3   6   3       3436.21       3375.64       174.42 o                         
  -2   6   3        216.11        207.62        41.22 o                         
  -1   6   3      13826.02      13710.67      1300.19 o                         
   0   6   3         10.50        -19.80        23.39 o                         
   1   6   3      13810.58      11569.86       791.07 o                         
   2   6   3        211.74        384.04        94.66 o                         
   3   6   3       3444.03       3246.73       187.48 o                         
   4   6   3        964.32        860.03       139.28 o                         
   5   6   3       4355.03       4228.49       381.33 o                         
   6   6   3        128.28        248.81       108.18 o                         
   7   6   3       2448.69       3008.76       309.67 o                         
   8   6   3        205.88        274.51       119.00 o                         
   9   6   3        185.01        182.55       112.24 o                         
  10   6   3        569.61        520.62       167.68 o                         
  -9   7   3         94.85        190.67       114.94 o                         
  -8   7   3        606.56        934.41       217.71 o                         
  -7   7   3       1393.90       1683.55       239.35 o                         
  -6   7   3       5945.17       5648.35       481.40 o                         
  -5   7   3        287.18         71.67        87.90 o                         
  -4   7   3       3852.86       3346.82       306.96 o                         
  -3   7   3        102.49        108.72        35.19 o                         
  -2   7   3       6268.40       6066.17       291.88 o                         
  -1   7   3       1179.30       1224.02        90.32 o                         
   0   7   3       3901.74       3690.65       199.60 o                         
   1   7   3       1183.37        903.30       119.00 o                         
   2   7   3       6278.19       5959.37       435.42 o                         
   3   7   3        101.84         90.15        39.93 o                         
   4   7   3       3860.49       3200.78       300.20 o                         
   5   7   3        285.84        159.57        87.90 o                         
   6   7   3       5938.77       5764.64       477.34 o                         
   7   7   3       1395.19       1693.02       233.94 o                         
   8   7   3        607.98        559.83       167.68 o                         
   9   7   3         94.31         83.84        59.50 o                         
  -9   8   3        313.18        547.66       181.20 o                         
  -8   8   3       1201.49       1164.29       254.22 o                         
  -7   8   3        974.96       1008.78       225.83 o                         
  -6   8   3       2053.72       2197.41       266.39 o                         
  -5   8   3       4051.63       4108.14       379.98 o                         
  -4   8   3        368.24        355.64       116.29 o                         
  -3   8   3       4638.53       5130.44       416.49 o                         
  -2   8   3        352.52        321.20        58.42 o                         
  -1   8   3       1640.35       1588.89       164.97 o                         
   0   8   3        294.08        368.75        66.20 o                         
   1   8   3       1640.98       1023.65       132.52 o                         
   2   8   3        352.84        252.99        60.08 o                         
   3   8   3       4639.56       5267.81       354.97 o                         
   4   8   3        370.48        395.77        71.75 o                         
   5   8   3       4051.12       4262.22       246.83 o                         
   6   8   3       2054.91       1944.54       247.46 o                         
   7   8   3        976.80        814.05       204.19 o                         
   8   8   3       1206.98       1353.60       269.10 o                         
   9   8   3        313.89        392.15       144.69 o                         
  -8   9   3        121.71        187.96       106.83 o                         
  -7   9   3       2352.18       2120.33       271.80 o                         
  -6   9   3       1223.61       1138.59       231.23 o                         
  -5   9   3        502.27        477.34       155.51 o                         
  -4   9   3       1910.34       2761.30       273.15 o                         
  -3   9   3        620.92        750.50       160.92 o                         
  -2   9   3       3529.99       2956.02       293.44 o                         
  -1   9   3       1160.81       1331.16       106.06 o                         
   0   9   3         31.82         77.14        40.13 o                         
   1   9   3       1163.06        782.95       125.76 o                         
   2   9   3       3517.87       3716.19       213.07 o                         
   3   9   3        617.48        705.54        87.21 o                         
   4   9   3       1901.63       2197.41       265.72 o                         
   5   9   3        503.63        517.91       150.10 o                         
   6   9   3       1224.46       1258.95       198.78 o                         
   7   9   3       2354.08       1714.65       243.41 o                         
   8   9   3        121.11         74.37        81.14 o                         
  -7  10   3         25.07         94.66        93.31 o                         
  -6  10   3        598.08        778.90       198.78 o                         
  -5  10   3        890.78        926.29       209.60 o                         
  -4  10   3        261.99        171.74        91.95 o                         
  -3  10   3       2785.17       2289.36       260.98 o                         
  -2  10   3       2222.28       2124.39       233.94 o                         
  -1  10   3        769.27        816.76       159.57 o                         
   0  10   3       2372.62       2483.43       168.76 o                         
   1  10   3        768.36        735.62       154.16 o                         
   2  10   3       2224.39       2088.43       153.36 o                         
   3  10   3       2777.80       2741.29       180.98 o                         
   4  10   3        262.26        323.19       114.94 o                         
   5  10   3        890.08       1184.57       183.91 o                         
   6  10   3        595.07        582.82       174.44 o                         
   7  10   3         25.29         22.99        62.20 o                         
  -6  11   3        152.89        270.45       129.82 o                         
  -5  11   3         22.03        -63.56        63.56 o                         
  -4  11   3        782.43       1030.41       212.30 o                         
  -3  11   3       1164.86       1168.34       181.20 o                         
  -2  11   3       2116.55       1964.82       236.64 o                         
  -1  11   3       1919.87       2029.73       231.23 o                         
   0  11   3       1313.57       1181.87       169.03 o                         
   1  11   3       1921.21       2082.47       223.12 o                         
   2  11   3       2113.29       2160.10       313.72 o                         
   3  11   3       1166.86       1394.17       186.61 o                         
   4  11   3        785.00       1127.78       217.71 o                         
   5  11   3         22.09         82.49        64.91 o                         
   6  11   3        153.03        132.52        85.19 o                         
  -5  12   3        105.36         12.17        68.96 o                         
  -4  12   3        347.83        370.52       131.17 o                         
  -3  12   3        736.19        700.47       170.38 o                         
  -2  12   3       1196.97       1100.73       205.54 o                         
  -1  12   3       1051.05       1311.68       185.26 o                         
   0  12   3        363.24        321.84       112.24 o                         
   1  12   3       1051.99        914.12       143.34 o                         
   2  12   3       1194.47        881.67       178.50 o                         
   3  12   3        736.53        620.68       152.80 o                         
   4  12   3        346.25        447.59       135.23 o                         
   5  12   3        104.67         96.01        74.37 o                         
  -3  13   3        708.26        797.83       196.08 o                         
  -2  13   3        286.20        340.77       125.76 o                         
  -1  13   3        386.59        507.09       143.34 o                         
   0  13   3        798.11        868.14       175.79 o                         
   3  13   3        707.61       1115.61       216.36 o                         
   1   0   4      88014.97      96443.53      3880.67 o                         
   2   0   4       8987.28       8731.11       376.61 o                         
   3   0   4      15740.92      15437.64       653.93 o                         
   4   0   4        327.05        323.92        66.26 o                         
   5   0   4       7110.41       7846.44       367.95 o                         
   6   0   4       7104.92       7239.53       789.71 o                         
   7   0   4       3822.02       3363.92       201.69 o                         
   8   0   4       1632.74       1486.36       125.13 o                         
   9   0   4        915.23        881.26       107.21 o                         
  10   0   4         90.76         37.86        55.44 o                         
  11   0   4         90.51        108.18        91.95 o                         
 -11   1   4         94.09         96.01        73.02 o                         
 -10   1   4         20.66         -6.29        45.98 o                         
  -9   1   4       1631.97       1616.08       198.78 o                         
  -8   1   4       4555.96       4383.73       296.14 o                         
  -7   1   4       3139.82       3178.95       372.55 o                         
  -6   1   4       5363.88       5483.08       316.43 o                         
  -5   1   4       6928.26       6545.40       314.11 o                         
  -4   1   4       1201.31       1006.20       109.53 o                         
  -3   1   4       1069.61       1031.13        75.06 o                         
  -2   1   4       1329.03       1263.29        79.80 o                         
  -1   1   4      40846.01      49976.89      2660.55 o                         
   0   1   4     122920.48     133935.36      5379.50 o                         
   1   1   4      40846.41      50812.17      2874.88 o                         
   2   1   4       1321.61       1267.96        71.15 o                         
   3   1   4       1061.28        969.42        68.96 o                         
   4   1   4       1202.35       1099.02        88.57 o                         
   5   1   4       6929.46       6282.45       305.33 o                         
   6   1   4       5352.61       5451.35       313.72 o                         
   7   1   4       3150.30       3147.05       220.42 o                         
   8   1   4       4562.95       4367.77       375.93 o                         
   9   1   4       1636.03       1756.57       219.06 o                         
  10   1   4         21.48        -21.64        50.03 o                         
  11   1   4         93.88        163.62        82.49 o                         
 -11   2   4        146.62        227.18        98.71 o                         
 -10   2   4         98.28         49.61        41.58 o                         
  -9   2   4        840.17       1107.53       113.79 o                         
  -8   2   4       2881.83       3306.00       209.24 o                         
  -7   2   4       5239.39       5319.39       291.02 o                         
  -6   2   4       8216.21       7782.17       383.86 o                         
  -5   2   4      11936.34      11531.51       522.50 o                         
  -4   2   4        478.22        550.51        64.91 o                         
  -3   2   4        175.67        156.86        56.79 o                         
  -2   2   4       1740.25       1807.74       212.98 o                         
  -1   2   4        620.64        583.55        32.22 o                         
   0   2   4      26812.15      26994.29      1103.38 o                         
   2   2   4       1732.83       1847.17       148.75 o                         
   3   2   4        176.17        143.34        54.09 o                         
   4   2   4        475.99        529.40        49.47 o                         
   5   2   4      11947.59      11424.13       509.10 o                         
   6   2   4       8196.21       7937.84       374.58 o                         
   7   2   4       5236.87       5355.56       280.11 o                         
   8   2   4       2885.56       2988.47       302.90 o                         
   9   2   4        844.45        636.91       167.68 o                         
  10   2   4         98.36        164.97        89.25 o                         
  11   2   4        145.85         55.44        67.61 o                         
 -11   3   4        323.95        425.96       147.40 o                         
 -10   3   4         45.83         54.71        88.57 o                         
  -9   3   4       1089.96       1156.14       118.57 o                         
  -8   3   4       2784.20       3480.01       475.32 o                         
  -7   3   4       2362.88       2448.56       169.81 o                         
  -6   3   4       4020.02       3853.31       222.49 o                         
  -5   3   4       4022.80       3776.82       213.78 o                         
  -4   3   4        477.86        475.39        70.58 o                         
  -3   3   4        244.17        346.60        55.78 o                         
  -2   3   4        107.52        203.26        39.60 o                         
  -1   3   4       2616.12       2459.11       100.88 o                         
   0   3   4      19741.68      19531.53       810.71 o                         
   2   3   4        108.54        236.64        62.20 o                         
   3   3   4        245.18        336.14        47.33 o                         
   4   3   4        470.21        499.54        43.61 o                         
   5   3   4       4004.95       3852.90       198.19 o                         
   6   3   4       4014.00       3745.47       205.91 o                         
   7   3   4       2358.51       2324.52       250.17 o                         
   8   3   4       2790.29       3288.67       325.89 o                         
   9   3   4       1085.99        903.30       201.49 o                         
  10   3   4         45.55        178.50        83.84 o                         
  11   3   4        323.16        401.62       132.52 o                         
 -10   4   4        152.32        281.27       105.48 o                         
  -9   4   4        750.60        970.57       259.63 o                         
  -8   4   4       1499.63       1532.51       134.69 o                         
  -7   4   4       2043.71       2513.06       523.32 o                         
  -6   4   4       2892.03       2922.94       189.64 o                         
  -5   4   4       1180.59       1167.95       101.46 o                         
  -4   4   4        480.52        588.44       138.61 o                         
  -3   4   4       5882.03       6654.42       478.70 o                         
  -2   4   4        107.65        143.24        22.93 o                         
  -1   4   4       3025.32       2855.22       148.07 o                         
   0   4   4       1562.18       1631.79        95.88 o                         
   1   4   4       3027.81       2865.42       219.06 o                         
   2   4   4        106.37        125.76        52.74 o                         
   3   4   4       5885.60       6026.98       439.48 o                         
   4   4   4        487.90        619.12       132.52 o                         
   5   4   4       1179.58       1132.40        79.15 o                         
   6   4   4       2888.30       3053.38       286.68 o                         
   7   4   4       2034.97       1926.96       235.29 o                         
   8   4   4       1502.13       1476.66       209.60 o                         
   9   4   4        750.37        984.44       205.54 o                         
  10   4   4        152.90        167.68        94.66 o                         
 -10   5   4        389.24        646.38       170.38 o                         
  -9   5   4        722.53        663.96       186.61 o                         
  -8   5   4       1703.85       1661.56       168.36 o                         
  -7   5   4       2587.14       2659.95       221.09 o                         
  -6   5   4        601.33        786.78        92.96 o                         
  -5   5   4        978.43       1191.44       109.81 o                         
  -4   5   4         29.37          6.04        21.84 o                         
  -3   5   4        387.72        380.00        28.05 o                         
  -2   5   4       1249.93       1193.67        73.41 o                         
  -1   5   4        374.92        330.15        41.67 o                         
   0   5   4        302.68        219.06        64.91 o                         
   1   5   4        371.78        442.19        86.54 o                         
   2   5   4       1246.75       1085.38        87.39 o                         
   3   5   4        384.33        530.08       112.24 o                         
   4   5   4         28.95        -37.86        37.86 o                         
   5   5   4        978.86       1271.12       171.74 o                         
   6   5   4        604.84        524.67       139.28 o                         
   7   5   4       2597.39       2797.81       290.73 o                         
   8   5   4       1703.52       1580.78       224.47 o                         
   9   5   4        722.43        842.45       210.95 o                         
  10   5   4        388.83        312.37       120.35 o                         
 -10   6   4        278.32        375.93       137.93 o                         
  -9   6   4        781.42        924.94       221.77 o                         
  -8   6   4       1677.80       1647.04       229.88 o                         
  -7   6   4       1723.06       1686.33       142.63 o                         
  -6   6   4       1250.18       1479.10       244.76 o                         
  -5   6   4        422.24        390.48        73.10 o                         
  -4   6   4        270.49        309.89        64.76 o                         
  -3   6   4       1280.45       1155.09        75.43 o                         
  -2   6   4       4331.45       3881.30       357.67 o                         
  -1   6   4       8086.24       7992.46       887.08 o                         
   0   6   4       2868.91       2459.44       144.15 o                         
   1   6   4       8085.46       7787.09       363.81 o                         
   2   6   4       4346.51       3538.80       412.44 o                         
   3   6   4       1276.73       1234.60       150.10 o                         
   4   6   4        269.84        301.55       102.77 o                         
   5   6   4        427.13        369.16       119.00 o                         
   6   6   4       1243.73       1525.34       202.84 o                         
   7   6   4       1719.26       1933.72       238.00 o                         
   8   6   4       1678.76       1634.87       233.94 o                         
   9   6   4        782.83        691.00       189.32 o                         
  10   6   4        279.29        263.69       128.46 o                         
  -9   7   4        724.48        811.35       212.30 o                         
  -8   7   4       2056.71       2175.77       274.51 o                         
  -7   7   4       1936.45       2651.76       297.50 o                         
  -6   7   4       1029.96       1158.75       112.07 o                         
  -5   7   4        235.96        213.66       112.24 o                         
  -4   7   4        234.36        319.13       113.59 o                         
  -3   7   4       2080.78       1840.41       205.54 o                         
  -2   7   4       4219.33       4289.25       741.71 o                         
  -1   7   4       8776.31       8041.78       476.67 o                         
   0   7   4       4725.41       4185.96       271.80 o                         
   1   7   4       8787.64       8219.46       383.42 o                         
   2   7   4       4220.92       4938.42       343.47 o                         
   3   7   4       2088.06       1788.28       212.98 o                         
   4   7   4        232.29        254.64        62.71 o                         
   5   7   4        240.74        308.31       109.53 o                         
   6   7   4       1030.48       1176.46       175.79 o                         
   7   7   4       1934.10       2094.64       263.69 o                         
   8   7   4       2057.69       1761.98       247.46 o                         
   9   7   4        726.00        615.27       179.85 o                         
  -9   8   4        545.68        331.30       132.52 o                         
  -8   8   4       1173.82       1836.36       260.98 o                         
  -7   8   4       3986.81       3817.40       386.74 o                         
  -6   8   4       1601.01       1841.77       247.46 o                         
  -5   8   4       1103.62       1034.47       206.89 o                         
  -4   8   4       1716.04       1542.92       209.60 o                         
  -3   8   4       1551.98       2356.97       229.88 o                         
  -2   8   4       4265.00       4294.75       352.94 o                         
  -1   8   4       4354.10       4108.25       225.83 o                         
   0   8   4       3183.35       2926.05       175.66 o                         
   1   8   4       4366.08       4359.82       234.26 o                         
   2   8   4       4275.33       4237.95       343.47 o                         
   3   8   4       1559.45       1693.02       179.85 o                         
   4   8   4       1711.05       1675.23       130.31 o                         
   5   8   4       1106.88       1138.50       108.78 o                         
   6   8   4       1600.46       1680.85       224.47 o                         
   7   8   4       3986.94       3610.51       369.16 o                         
   8   8   4       1172.66       1341.43       274.51 o                         
   9   8   4        545.15        657.19       194.72 o                         
  -8   9   4       1153.88        999.31       232.59 o                         
  -7   9   4       1450.34       1468.54       229.88 o                         
  -6   9   4       2714.49       2470.56       293.44 o                         
  -5   9   4       2195.32       2187.94       269.10 o                         
  -4   9   4       1452.82       1890.45       228.53 o                         
  -3   9   4       1391.63       1364.42       193.37 o                         
  -2   9   4       3843.73       3507.74       323.19 o                         
  -1   9   4       3121.83       3297.13       246.11 o                         
   0   9   4       5832.69       5400.15       284.87 o                         
   1   9   4       3113.75       3183.14       196.49 o                         
   2   9   4       3843.04       3905.30       323.19 o                         
   3   9   4       1380.51       1579.55       127.00 o                         
   4   9   4       1456.13       1613.44       194.05 o                         
   5   9   4       2195.11       2229.86       262.34 o                         
   6   9   4       2717.70       2681.51       297.50 o                         
   7   9   4       1446.94       1400.93       269.10 o                         
   8   9   4       1153.95       1065.57       225.83 o                         
  -7  10   4       1290.45       1433.39       227.18 o                         
  -6  10   4       1327.12       1033.12       233.94 o                         
  -5  10   4       1425.47       1790.38       242.05 o                         
  -4  10   4       1318.69       1214.32       231.23 o                         
  -3  10   4       1667.00       1649.75       215.01 o                         
  -2  10   4       3288.21       3064.20       281.27 o                         
  -1  10   4       4639.33       4312.33       373.22 o                         
   0  10   4       2806.70       3149.70       198.20 o                         
   1  10   4       4632.07       4640.49       259.60 o                         
   2  10   4       3289.52       2492.65       391.48 o                         
   3  10   4       1664.28       1568.39       132.81 o                         
   4  10   4       1315.63       1179.16       175.79 o                         
   5  10   4       1423.71       1648.39       221.77 o                         
   6  10   4       1325.76       1482.07       204.19 o                         
   7  10   4       1292.19       1290.05       208.25 o                         
  -6  11   4        960.82       1025.01       232.59 o                         
  -5  11   4        814.68        906.01       210.95 o                         
  -4  11   4        968.44        960.10       208.25 o                         
  -3  11   4        728.90        900.60       198.78 o                         
  -2  11   4       1203.14       1177.81       173.09 o                         
  -1  11   4       2812.93       2467.86       260.98 o                         
   0  11   4       2000.59       1968.88       220.42 o                         
   1  11   4       2807.70       2588.46       356.99 o                         
   2  11   4       1199.34       1427.98       175.79 o                         
   3  11   4        731.96        938.46       183.91 o                         
   4  11   4        968.93       1081.80       217.71 o                         
   5  11   4        816.46        889.78       201.49 o                         
   6  11   4        960.52       1321.15       202.84 o                         
  -5  12   4        670.57        747.79       208.25 o                         
  -4  12   4        372.88        277.21       127.11 o                         
  -3  12   4        270.79        240.70       113.59 o                         
  -2  12   4        497.56        609.87       158.21 o                         
  -1  12   4        212.92        343.47       117.65 o                         
   0  12   4        379.69        365.11       112.24 o                         
   3  12   4        272.09        388.10       116.29 o                         
   4  12   4        371.63        509.80       143.34 o                         
   5  12   4        672.04        566.59       170.38 o                         
  -3  13   4        144.03        128.46        98.71 o                         
  -2  13   4          0.69          0.00        83.84 o                         
  -1  13   4         26.56        -59.50        59.50 o                         
   0  13   4         15.48         25.69        62.20 o                         
   3  13   4        142.84         91.95        67.61 o                         
   1   0   5        103.44         88.11        23.90 o                         
   2   0   5      15838.74      15777.45       663.03 o                         
   3   0   5       4317.82       4025.79       197.59 o                         
   4   0   5      28312.00      27465.83      1148.32 o                         
   5   0   5         62.20        106.83        33.85 o                         
   6   0   5       2139.92       2216.81       146.66 o                         
   7   0   5       1787.44       1548.49       122.80 o                         
   8   0   5        850.81        683.23       100.30 o                         
   9   0   5       1059.84        837.78       197.43 o                         
  10   0   5        373.64        519.26       135.23 o                         
  11   0   5         78.04        325.89       109.53 o                         
 -11   1   5        307.64        225.83        81.14 o                         
 -10   1   5        433.34        499.03       125.08 o                         
  -9   1   5       1439.20       1505.59       133.82 o                         
  -8   1   5       2452.35       2046.61       225.83 o                         
  -7   1   5        661.24        686.94       137.93 o                         
  -6   1   5        758.05        756.85        81.81 o                         
  -5   1   5       7692.68       7388.61       362.85 o                         
  -4   1   5         28.60        119.75        36.73 o                         
  -3   1   5      27653.06      25971.86      1085.73 o                         
  -2   1   5       5761.48       5884.78       270.02 o                         
  -1   1   5       6293.77       7500.15       374.37 o                         
   0   1   5        562.67        520.09        41.52 o                         
   1   1   5       6290.40       7828.18       466.53 o                         
   2   1   5       5795.43       5816.53       260.40 o                         
   3   1   5      27660.36      26130.02      1077.37 o                         
   4   1   5         29.67         14.87        40.57 o                         
   5   1   5       7673.19       7803.81       489.51 o                         
   6   1   5        755.04        776.52        74.65 o                         
   7   1   5        660.18        640.97        91.95 o                         
   8   1   5       2447.66       2310.71       158.73 o                         
   9   1   5       1440.14       1095.32       177.14 o                         
  10   1   5        432.61        398.91       127.11 o                         
  11   1   5        307.07        290.73       112.24 o                         
 -11   2   5        352.69        446.73        88.37 o                         
 -10   2   5        444.13        302.38        80.08 o                         
  -9   2   5       3522.20       3339.48       224.10 o                         
  -8   2   5       1680.11       2053.80       383.36 o                         
  -7   2   5       2224.79       2032.13       153.20 o                         
  -6   2   5       2910.09       2746.52       174.95 o                         
  -5   2   5        353.83        347.57        65.96 o                         
  -4   2   5      13116.02      12917.40       567.01 o                         
  -3   2   5       3675.04       3573.22       186.93 o                         
  -2   2   5       6501.85       6822.44       442.19 o                         
  -1   2   5       2293.11       2415.10       100.23 o                         
   0   2   5       8948.36       8683.58       374.19 o                         
   2   2   5       6517.40       6417.05       803.91 o                         
   3   2   5       3680.33       3472.59       166.92 o                         
   4   2   5      13103.63      12556.50       548.38 o                         
   5   2   5        354.22        432.81        85.87 o                         
   6   2   5       2905.79       2685.30       159.78 o                         
   7   2   5       2226.37       2277.60       146.53 o                         
   8   2   5       1684.39       2239.33       246.11 o                         
   9   2   5       3527.23       3495.57       342.12 o                         
  10   2   5        444.62        155.51        96.01 o                         
  11   2   5        351.89        293.44       137.93 o                         
 -10   3   5       1606.87       1672.56       149.98 o                         
  -9   3   5        923.19        927.71       135.90 o                         
  -8   3   5       2821.76       3234.68       212.04 o                         
  -7   3   5       3630.02       3478.75       218.21 o                         
  -6   3   5        112.28        107.59        45.98 o                         
  -5   3   5       2974.91       3067.06       181.61 o                         
  -4   3   5       2776.78       2714.26       165.65 o                         
  -3   3   5       3806.77       4025.45       215.58 o                         
  -2   3   5       6555.41       7479.68      1005.40 o                         
  -1   3   5      14503.34      13921.90       481.48 o                         
   0   3   5       7217.39       7296.47       322.68 o                         
   2   3   5       6544.48       6601.69       457.06 o                         
   3   3   5       3818.21       4312.33       306.96 o                         
   4   3   5       2767.07       2774.90       162.27 o                         
   5   3   5       2979.16       2798.99       156.55 o                         
   6   3   5        113.39        156.65        36.68 o                         
   7   3   5       3615.61       3591.58       327.24 o                         
   8   3   5       2829.12       2965.49       309.67 o                         
   9   3   5        925.71        901.95       202.84 o                         
  10   3   5       1606.30       1614.59       232.59 o                         
 -10   4   5         35.63        219.06       100.07 o                         
  -9   4   5       2132.95       2265.30       179.82 o                         
  -8   4   5       2234.76       2131.50       167.18 o                         
  -7   4   5         83.80        197.98       149.42 o                         
  -6   4   5       4761.07       5102.09       351.59 o                         
  -5   4   5        604.00        618.25        79.56 o                         
  -4   4   5        845.21        839.40        85.48 o                         
  -3   4   5       3599.67       3694.24       306.96 o                         
  -2   4   5       8041.93       7551.72       355.70 o                         
  -1   4   5       1589.73       1786.05        95.68 o                         
   0   4   5      34110.73      35137.04      1443.73 o                         
   1   4   5       1583.61       1526.69       148.75 o                         
   2   4   5       8027.33       7678.08       498.98 o                         
   3   4   5       3609.64       3697.05       286.68 o                         
   4   4   5        845.13       1033.12       136.58 o                         
   5   4   5        606.48        658.55       140.63 o                         
   6   4   5       4752.77       4689.60       401.62 o                         
   7   4   5         83.00        162.27        90.60 o                         
   8   4   5       2228.05       2302.88       263.69 o                         
   9   4   5       2134.75       2515.19       290.73 o                         
  10   4   5         35.86        -31.10        59.50 o                         
 -10   5   5       1237.37       1267.06       202.84 o                         
  -9   5   5        291.44        201.49       106.83 o                         
  -8   5   5        414.54        444.37        93.26 o                         
  -7   5   5       3874.22       4169.62       248.16 o                         
  -6   5   5        101.55        177.03        58.71 o                         
  -5   5   5       6104.73       7075.06       361.94 o                         
  -4   5   5       1438.43       1408.13       113.55 o                         
  -3   5   5        366.33        452.12        70.04 o                         
  -2   5   5       1762.84       1762.55        95.83 o                         
  -1   5   5      18265.86      18509.42       782.61 o                         
   0   5   5        112.70        155.32        36.97 o                         
   1   5   5      18284.24      18644.74       794.06 o                         
   2   5   5       1770.85       1790.92       118.57 o                         
   3   5   5        368.54        377.28        98.71 o                         
   4   5   5       1443.23       1310.33       163.62 o                         
   5   5   5       6114.43       7053.34       523.32 o                         
   6   5   5        102.53         64.91        56.79 o                         
   7   5   5       3857.21       3410.38       348.88 o                         
   8   5   5        412.84        489.51       154.16 o                         
   9   5   5        292.10        489.51       144.69 o                         
  10   5   5       1229.17       1210.26       254.22 o                         
 -10   6   5        152.35        206.89       100.07 o                         
  -9   6   5        756.54        810.00       202.84 o                         
  -8   6   5       1056.29       1275.17       250.17 o                         
  -7   6   5        313.79        261.60        72.20 o                         
  -6   6   5       5310.06       6218.67       822.17 o                         
  -5   6   5         50.72        107.38        44.36 o                         
  -4   6   5       5886.25       6026.16       308.93 o                         
  -3   6   5       1354.93       1322.50       166.33 o                         
  -2   6   5       2895.76       2747.76       146.62 o                         
  -1   6   5        301.06        284.04        40.60 o                         
   0   6   5      12303.26      12260.51       540.95 o                         
   1   6   5        301.00        284.96        53.97 o                         
   2   6   5       2904.61       2840.61       168.26 o                         
   3   6   5       1351.64       1205.40       101.83 o                         
   4   6   5       5877.98       5381.96       438.13 o                         
   5   6   5         47.11         13.52        66.26 o                         
   6   6   5       5313.52       6828.87       513.86 o                         
   7   6   5        311.78        328.60       113.59 o                         
   8   6   5       1056.48        891.13       210.95 o                         
   9   6   5        757.12        780.25       200.13 o                         
  10   6   5        152.14        108.18        89.25 o                         
  -9   7   5         85.43        171.74       112.24 o                         
  -8   7   5        447.00        471.94       152.80 o                         
  -7   7   5       1409.63       1809.31       246.11 o                         
  -6   7   5        216.82        248.98        69.64 o                         
  -5   7   5       7153.65       7393.79       374.05 o                         
  -4   7   5        446.64        394.86       124.41 o                         
  -3   7   5       4063.09       4170.34       342.12 o                         
  -2   7   5          2.89         48.22        78.43 o                         
  -1   7   5       4176.12       3926.02       207.29 o                         
   0   7   5        172.79        176.95        45.44 o                         
   1   7   5       4188.80       3951.46       215.94 o                         
   2   7   5          2.91          9.33        28.87 o                         
   3   7   5       4072.30       3918.82       332.65 o                         
   4   7   5        443.97        324.10       106.15 o                         
   5   7   5       7157.17       6616.56       535.49 o                         
   6   7   5        216.01        236.64       108.18 o                         
   7   7   5       1409.95       1456.37       219.06 o                         
   8   7   5        446.59        396.21       140.63 o                         
   9   7   5         85.09        -63.56        63.56 o                         
  -9   8   5        251.63        343.47       121.70 o                         
  -8   8   5         79.02        186.61       113.59 o                         
  -7   8   5       2098.96       2127.09       274.51 o                         
  -6   8   5       1594.33       1611.88       228.53 o                         
  -5   8   5        337.90        390.80       135.23 o                         
  -4   8   5       5249.16       4951.94       424.61 o                         
  -2   8   5       3143.33       2951.96       275.86 o                         
  -1   8   5       1067.32        915.92       129.14 o                         
   0   8   5       2024.19       1735.55       123.60 o                         
   1   8   5       1064.28       1130.98        98.01 o                         
   2   8   5       3155.69       2905.84       191.34 o                         
   3   8   5         31.76         -4.06        21.64 o                         
   4   8   5       5262.07       5123.84       285.51 o                         
   5   8   5        339.04        276.52        70.74 o                         
   6   8   5       1595.18       1400.93       205.54 o                         
   7   8   5       2100.62       1837.71       252.87 o                         
   8   8   5         79.49        189.32       114.94 o                         
   9   8   5        251.63        236.64       121.70 o                         
  -8   9   5        811.96        708.58       194.72 o                         
  -7   9   5         81.59         74.37        98.71 o                         
  -6   9   5       1276.20       1064.22       228.53 o                         
  -5   9   5       2158.19       2292.06       270.45 o                         
  -3   9   5       4251.61       4006.72       359.70 o                         
  -2   9   5       1447.04       1357.66       177.14 o                         
  -1   9   5        975.77        881.67       141.99 o                         
   0   9   5        868.59        823.92        92.80 o                         
   1   9   5        968.99        912.87       103.45 o                         
   2   9   5       1445.66       1409.05       162.27 o                         
   3   9   5       4269.07       4028.35       347.53 o                         
   4   9   5        235.97        185.26        73.02 o                         
   5   9   5       2156.19       2018.51       159.79 o                         
   6   9   5       1277.25       1311.68       250.17 o                         
   7   9   5         81.15         59.50        91.95 o                         
   8   9   5        813.04        622.04       187.96 o                         
  -7  10   5        800.26        876.26       223.12 o                         
  -6  10   5        120.05         44.62        90.60 o                         
  -5  10   5        188.30        342.12       141.99 o                         
  -4  10   5       2259.61       2333.98       271.80 o                         
  -3  10   5       1061.50        734.27       175.79 o                         
  -1  10   5       2025.92       2123.03       231.23 o                         
   0  10   5        459.82        450.30       120.35 o                         
   1  10   5       2027.92       2007.44       148.83 o                         
   3  10   5       1060.96       1035.10       103.58 o                         
   4  10   5       2260.96       2268.21       171.47 o                         
   5  10   5        187.64        503.04       140.63 o                         
   6  10   5        119.79        250.17       106.83 o                         
   7  10   5        799.89        914.12       215.01 o                         
  -6  11   5        225.64        405.68       147.40 o                         
  -5  11   5        180.87        274.51       121.70 o                         
  -4  11   5        534.04        404.32       133.87 o                         
  -3  11   5       1315.32       1386.06       202.84 o                         
  -1  11   5       1131.80       1068.28       170.38 o                         
   0  11   5        872.51       1667.32       205.54 o                         
   1  11   5       1134.47       1217.69       152.80 o                         
   3  11   5       1318.49       1168.02       125.68 o                         
   4  11   5        534.20        724.81       174.44 o                         
   5  11   5        180.44        350.23       123.05 o                         
   6  11   5        224.05        532.79       155.51 o                         
  -5  12   5        193.32        190.67       109.53 o                         
  -4  12   5         44.75        132.52        85.19 o                         
  -3  12   5       1023.12        950.63       200.13 o                         
  -2  12   5        663.93        643.67       169.03 o                         
  -1  12   5        789.53       1034.47       159.57 o                         
   0  12   5        257.99        265.04       104.12 o                         
   1  12   5        789.11        642.32       147.40 o                         
   3  12   5       1023.10       1223.79       175.79 o                         
   4  12   5         44.42         63.56        66.26 o                         
   5  12   5        194.20        170.38        94.66 o                         
  -3  13   5         96.71        119.00        89.25 o                         
  -2  13   5        711.08        565.24       166.33 o                         
  -1  13   5        551.80        446.24       136.58 o                         
   0  13   5          0.37          9.47        67.61 o                         
   1  13   5        553.92        355.64       121.70 o                         
   0   0   6         53.05         96.01        36.51 o                         
   1   0   6       1356.14       1372.53        81.82 o                         
   2   0   6       1052.25       1004.99        69.10 o                         
   3   0   6       4103.10       3953.58       197.49 o                         
   4   0   6        284.49        210.08        45.35 o                         
   5   0   6       5194.14       5587.84       279.85 o                         
   6   0   6        120.06        228.53        79.78 o                         
   7   0   6         61.63        148.37        52.06 o                         
   8   0   6          1.84         -8.79        31.55 o                         
   9   0   6       2231.08       2245.93       171.06 o                         
  10   0   6        423.17        655.84       173.09 o                         
  11   0   6       1367.25       1748.46       232.59 o                         
 -11   1   6        513.38        576.06       159.57 o                         
 -10   1   6       1524.37       1582.13       210.95 o                         
  -9   1   6        646.62        571.84       131.84 o                         
  -8   1   6       1146.61       1246.46       256.25 o                         
  -7   1   6         13.18          1.10        29.89 o                         
  -6   1   6        294.54        196.08        79.78 o                         
  -5   1   6       2686.79       2672.19       182.55 o                         
  -4   1   6       5430.19       6007.29       568.62 o                         
  -3   1   6       4508.77       4444.35       222.27 o                         
  -2   1   6       1735.66       1601.46        99.22 o                         
  -1   1   6       1318.37       1336.55       127.94 o                         
   0   1   6        520.96        522.00        44.09 o                         
   1   1   6       1321.26       1501.00       119.00 o                         
   2   1   6       1733.35       1623.18        89.88 o                         
   3   1   6       4512.12       4443.63       213.11 o                         
   4   1   6       5412.36       5954.26       559.83 o                         
   5   1   6       2678.02       2751.16       181.20 o                         
   6   1   6        295.61        321.84        73.02 o                         
   7   1   6         13.44         15.40        29.46 o                         
   8   1   6       1148.66       1002.23       104.81 o                         
   9   1   6        642.89        497.63       147.40 o                         
  10   1   6       1534.16       1878.28       236.64 o                         
  11   1   6        513.96        475.99       150.10 o                         
 -11   2   6       1351.09       1404.99       197.43 o                         
 -10   2   6       1147.58       1154.77       133.20 o                         
  -9   2   6       1704.65       1653.42       294.79 o                         
  -8   2   6        777.82        828.66       118.02 o                         
  -7   2   6         13.98          4.67       146.04 o                         
  -6   2   6       2553.51       2388.57       161.12 o                         
  -5   2   6       4020.39       3973.29       221.32 o                         
  -4   2   6      14562.35      14182.82       623.91 o                         
  -3   2   6       3048.47       3038.84       167.32 o                         
  -2   2   6      12450.82      14469.01      1229.87 o                         
  -1   2   6        593.34        578.93        37.39 o                         
   0   2   6       1181.82       1180.51        97.36 o                         
   2   2   6      12457.17      14024.93      1240.69 o                         
   3   2   6       3064.68       2985.93       148.48 o                         
   4   2   6      14559.11      14002.99       604.60 o                         
   5   2   6       4037.39       3937.72       203.28 o                         
   6   2   6       2546.85       2322.64       143.56 o                         
   7   2   6         13.80         87.90        67.61 o                         
   8   2   6        777.18        857.33       183.91 o                         
   9   2   6       1705.80       1879.63       238.00 o                         
  10   2   6       1147.90        943.87       205.54 o                         
  11   2   6       1351.40       1336.02       209.60 o                         
 -10   3   6        838.58        770.86       119.98 o                         
  -9   3   6       1703.55       1758.37       169.03 o                         
  -8   3   6         34.00        118.14        51.32 o                         
  -7   3   6         67.12         95.23        58.82 o                         
  -6   3   6       1737.71       1698.98       134.66 o                         
  -5   3   6      13215.60      13242.33       604.74 o                         
  -4   3   6       2818.79       2573.74       167.79 o                         
  -3   3   6      24334.74      27378.63      1809.99 o                         
  -2   3   6       6745.08       6889.54       354.29 o                         
  -1   3   6       8153.53       8201.36       296.05 o                         
   0   3   6       1657.36       1574.64        93.85 o                         
   2   3   6       6737.56       6738.26       448.95 o                         
   3   3   6      24330.13      28736.68      1655.15 o                         
   4   3   6       2814.40       3002.47       145.57 o                         
   5   3   6      13230.67      13281.89       580.75 o                         
   6   3   6       1744.74       1931.01       209.60 o                         
   7   3   6         66.33        128.46        82.49 o                         
   8   3   6         34.16        304.26       108.18 o                         
   9   3   6       1705.03       1787.68       240.70 o                         
  10   3   6        841.74        654.49       171.74 o                         
 -10   4   6       1445.42       1660.56       225.83 o                         
  -9   4   6        203.55        217.86        65.64 o                         
  -8   4   6        789.53        707.30       110.46 o                         
  -7   4   6       1550.06       1538.71       136.49 o                         
  -6   4   6       2927.13       2911.27       191.48 o                         
  -5   4   6       2177.02       2069.13       149.54 o                         
  -4   4   6      19537.90      21305.12      1612.56 o                         
  -3   4   6       1594.32       1467.73       146.04 o                         
  -2   4   6      20943.83      21636.72       910.29 o                         
  -1   4   6       1403.80       1634.95       271.13 o                         
   0   4   6        596.58        607.49        54.78 o                         
   1   4   6       1411.08       1603.24       103.97 o                         
   2   4   6      20946.40      20624.53      1273.82 o                         
   3   4   6       1589.23       1390.11       152.80 o                         
   4   4   6      19564.12      23226.25      1346.84 o                         
   5   4   6       2177.92       2081.11       219.06 o                         
   6   4   6       2931.26       2705.85       275.86 o                         
   7   4   6       1545.91       1611.88       206.89 o                         
   8   4   6        791.64        703.17       181.20 o                         
   9   4   6        202.76        480.05       144.69 o                         
  10   4   6       1445.87       1484.77       229.88 o                         
 -10   5   6        315.11        232.59        98.71 o                         
  -9   5   6       1376.48       1422.86       143.23 o                         
  -8   5   6        663.83        559.00       113.59 o                         
  -7   5   6         56.61         87.85        43.44 o                         
  -6   5   6        950.05       1018.27       112.01 o                         
  -5   5   6       6317.99       7544.14       741.71 o                         
  -4   5   6        379.24        398.26        74.69 o                         
  -3   5   6      19689.30      18788.97       821.82 o                         
  -2   5   6       5029.61       4677.31       214.97 o                         
  -1   5   6       6597.67       6587.81       304.93 o                         
   0   5   6       5565.80       6755.19       314.81 o                         
   1   5   6       6612.28       6739.46       318.20 o                         
   2   5   6       5024.70       4688.25       339.41 o                         
   3   5   6      19658.85      18813.86      1161.58 o                         
   4   5   6        380.51        409.73       114.94 o                         
   5   5   6       6333.61       8250.08       569.30 o                         
   6   5   6        949.37        849.21       179.85 o                         
   7   5   6         56.69        132.52        73.02 o                         
   8   5   6        664.92        665.31       179.85 o                         
   9   5   6       1379.42       1411.75       223.12 o                         
  10   5   6        314.69        335.36       117.65 o                         
  -9   6   6        473.77        363.76       139.28 o                         
  -8   6   6        729.57        736.24       116.96 o                         
  -7   6   6        911.16        938.72       112.89 o                         
  -6   6   6        422.86        467.08       106.83 o                         
  -5   6   6       2016.02       2206.07       160.38 o                         
  -4   6   6       8449.84       8216.66       585.52 o                         
  -3   6   6       2591.66       2187.94       223.12 o                         
  -2   6   6      13189.29      13200.28       580.61 o                         
  -1   6   6       3521.17       3941.45       277.89 o                         
   0   6   6        161.48        171.74        71.67 o                         
   1   6   6       3523.88       4080.70       561.86 o                         
   2   6   6      13186.77      13863.11       606.69 o                         
   3   6   6       2587.87       2338.04       219.06 o                         
   4   6   6       8431.94       7726.76       569.30 o                         
   5   6   6       2020.16       2021.61       225.83 o                         
   6   6   6        423.75        555.77       146.04 o                         
   7   6   6        909.65        961.45       202.84 o                         
   8   6   6        726.83        718.05       194.72 o                         
   9   6   6        474.68        593.64       178.50 o                         
  -9   7   6        890.95        839.75       206.89 o                         
  -8   7   6        624.90        826.23       206.89 o                         
  -7   7   6        278.58        291.80        69.83 o                         
  -6   7   6        115.91        154.16        64.91 o                         
  -5   7   6       1320.11       1544.63       133.22 o                         
  -4   7   6        981.67        977.68       150.10 o                         
  -3   7   6       7464.41       7276.46       544.96 o                         
  -2   7   6       2503.91       2488.14       229.88 o                         
  -1   7   6       2316.96       2388.72       141.33 o                         
   0   7   6        723.79        693.86        74.74 o                         
   1   7   6       2322.15       2363.78       152.33 o                         
   2   7   6       2492.97       2222.92       468.55 o                         
   3   7   6       7449.44       7574.29       375.78 o                         
   4   7   6        983.87        797.13       204.87 o                         
   5   7   6       1318.11       1137.24       177.14 o                         
   6   7   6        116.59        155.51        70.32 o                         
   7   7   6        276.95        215.01       104.12 o                         
   8   7   6        623.89        674.77       178.50 o                         
   9   7   6        889.70       1098.03       247.46 o                         
  -8   8   6        622.99       1056.11       240.70 o                         
  -7   8   6        625.30        497.63       167.68 o                         
  -6   8   6         60.99         55.44        85.19 o                         
  -5   8   6        605.49        538.20       155.51 o                         
  -4   8   6       1126.08        996.61       158.21 o                         
  -3   8   6       1143.55       1200.80       175.79 o                         
  -2   8   6       1799.97       1709.24       205.54 o                         
  -1   8   6        273.09        303.48        54.88 o                         
   0   8   6         48.58         74.73        34.69 o                         
   1   8   6        273.63        258.87        60.04 o                         
   2   8   6       1806.45       1878.28       196.08 o                         
   3   8   6       1148.07       1245.54       119.67 o                         
   4   8   6       1124.84        970.92       185.26 o                         
   5   8   6        604.77        753.90       134.55 o                         
   6   8   6         61.24        -28.40        52.74 o                         
   7   8   6        622.62        784.31       194.72 o                         
   8   8   6        621.09       1037.18       238.00 o                         
  -8   9   6        182.14        229.88       116.29 o                         
  -7   9   6        470.54        370.52       136.58 o                         
  -6   9   6        216.34         91.95        89.25 o                         
  -5   9   6        182.16        271.80       113.59 o                         
  -4   9   6       1248.63       1171.05       185.26 o                         
  -3   9   6         42.97         54.09        67.61 o                         
  -2   9   6        467.73        390.80       110.88 o                         
  -1   9   6          1.84        -47.33        47.33 o                         
   0   9   6         91.44         36.51        84.52 o                         
   1   9   6          1.76         21.47        32.74 o                         
   2   9   6        467.26        492.22       119.00 o                         
   3   9   6         43.61         65.82        36.80 o                         
   4   9   6       1249.25        974.64       131.17 o                         
   5   9   6        183.35         33.45        89.25 o                         
   6   9   6        218.41        304.26       131.17 o                         
   7   9   6        470.78        746.44       185.26 o                         
   8   9   6        183.14        132.52        89.25 o                         
  -7  10   6         81.96         10.82        93.31 o                         
  -6  10   6        600.10        646.38       179.85 o                         
  -5  10   6        561.50        685.59       177.14 o                         
  -4  10   6        422.86        420.55       133.87 o                         
  -3  10   6        301.19        236.64       117.65 o                         
  -2  10   6        311.51        190.67        98.71 o                         
  -1  10   6        330.73        396.21       119.00 o                         
   0  10   6         30.76         47.33        60.85 o                         
   1  10   6        330.69        249.35        66.41 o                         
   2  10   6        311.04        190.27        75.73 o                         
   3  10   6        299.73        170.38        94.66 o                         
   4  10   6        421.86        468.22       131.17 o                         
   5  10   6        559.75        770.78       186.61 o                         
   6  10   6        601.03        521.97       146.04 o                         
   7  10   6         82.73        193.37        98.71 o                         
  -6  11   6        573.14        444.89       166.33 o                         
  -5  11   6        867.69        832.99       194.72 o                         
  -4  11   6        404.46        362.40       135.23 o                         
  -3  11   6       1139.18       1292.75       194.72 o                         
  -2  11   6        250.24        350.23       113.59 o                         
  -1  11   6        341.78        258.28       106.83 o                         
   0  11   6       1075.39       1356.31       182.55 o                         
   1  11   6        344.07        305.61       112.24 o                         
   2  11   6        249.42        335.29        76.33 o                         
   3  11   6       1136.32        942.52       150.10 o                         
   4  11   6        405.98        374.57       129.82 o                         
   5  11   6        867.24       1038.53       164.97 o                         
   6  11   6        576.76        557.13       160.92 o                         
  -5  12   6        666.88        943.87       232.59 o                         
  -4  12   6       1412.85       1104.79       235.29 o                         
  -3  12   6        330.03        119.00        93.31 o                         
  -2  12   6       1109.26       1233.25       227.18 o                         
  -1  12   6        660.90        899.25       186.61 o                         
   0  12   6        259.78        212.30        98.71 o                         
   1  12   6        655.88        881.67       178.50 o                         
   2  12   6       1109.34        473.29       137.93 o                         
   3  12   6        330.77        528.73       141.99 o                         
   4  12   6       1411.00       1954.00       233.94 o                         
   5  12   6        668.55        993.90       205.54 o                         
  -2  13   6        620.38        892.49       202.84 o                         
  -1  13   6        530.51        301.55       127.11 o                         
   0  13   6        839.25        893.84       194.72 o                         
   1  13   6        529.43        285.32       117.65 o                         
   1   0   7       3302.52       3188.61       233.94 o                         
   2   0   7       5002.67       4807.49       229.27 o                         
   3   0   7      25917.28      25500.41      1065.55 o                         
   4   0   7      10485.29      10098.60       455.22 o                         
   5   0   7       4093.73       4333.32       230.49 o                         
   6   0   7       2676.31       2523.41       161.31 o                         
   7   0   7        786.12        789.69       167.00 o                         
   8   0   7        253.90        157.20        49.52 o                         
   9   0   7       2130.47       2064.89       244.76 o                         
  10   0   7         38.12         -8.11        51.39 o                         
  11   0   7        494.55        432.72       133.87 o                         
 -11   1   7        546.59        390.80       128.46 o                         
 -10   1   7       1625.72       1947.24       231.23 o                         
  -9   1   7        100.25        108.63        45.42 o                         
  -8   1   7       2985.60       3061.64       201.65 o                         
  -7   1   7        818.72        927.71       188.64 o                         
  -6   1   7        101.96        125.64        49.18 o                         
  -5   1   7       5410.99       5461.58       278.21 o                         
  -4   1   7      12799.87      14757.07      2146.02 o                         
  -3   1   7       7891.22       7860.01       358.01 o                         
  -2   1   7      10981.94      11044.15       485.64 o                         
  -1   1   7        233.11        264.34        39.99 o                         
   0   1   7       2066.25       1495.59       121.70 o                         
   1   1   7        231.54        209.60        54.09 o                         
   2   1   7      10953.88      11033.40       582.82 o                         
   3   1   7       7890.63       7633.56       348.12 o                         
   4   1   7      12804.29      14768.83      1670.03 o                         
   5   1   7       5431.95       5245.74       266.82 o                         
   6   1   7         98.61        128.77        45.98 o                         
   7   1   7        818.66        734.66        84.89 o                         
   8   1   7       2994.10       3019.58       302.90 o                         
   9   1   7         99.91        179.85        82.49 o                         
  10   1   7       1630.74       1230.55       197.43 o                         
  11   1   7        545.14        801.88       183.91 o                         
 -10   2   7        327.61        369.16        80.30 o                         
  -9   2   7       3126.16       3203.19       216.54 o                         
  -8   2   7        264.65        251.53        66.75 o                         
  -7   2   7       2087.78       2101.14       159.90 o                         
  -6   2   7       2780.03       2658.17       269.77 o                         
  -5   2   7        787.74        754.83        79.32 o                         
  -4   2   7       3595.17       3391.70       199.36 o                         
  -3   2   7       8916.15       8588.14       613.92 o                         
  -2   2   7        534.37        576.94        63.30 o                         
  -1   2   7       6188.37       6120.25       229.52 o                         
   0   2   7       2336.50       2338.04       169.03 o                         
   2   2   7        530.39        452.34        58.82 o                         
   3   2   7       8914.59      10185.38      1129.13 o                         
   4   2   7       3605.19       3774.91       183.90 o                         
   5   2   7        791.73        762.07        68.17 o                         
   6   2   7       2786.83       2681.66       157.57 o                         
   7   2   7       2081.05       2524.65       250.17 o                         
   8   2   7        263.00        247.46       109.53 o                         
   9   2   7       3135.90       2839.73       317.78 o                         
  10   2   7        326.18        129.82        82.49 o                         
 -10   3   7        896.96        757.03       120.48 o                         
  -9   3   7         37.59        -12.65        32.34 o                         
  -8   3   7       3593.83       4453.19       264.78 o                         
  -7   3   7       1559.45       1785.73       144.33 o                         
  -6   3   7        441.49        435.24        83.35 o                         
  -5   3   7       2850.51       2917.66       183.97 o                         
  -4   3   7       3157.44       2852.05       180.71 o                         
  -3   3   7        705.93        761.19       100.74 o                         
  -2   3   7       6436.46       6179.45       315.75 o                         
  -1   3   7       4339.06       4371.28       172.74 o                         
   0   3   7      23788.01      23898.99       995.65 o                         
   2   3   7       6434.66       6074.25       361.73 o                         
   3   3   7        698.91        922.23       113.59 o                         
   4   3   7       3153.79       3217.01       154.58 o                         
   5   3   7       2856.57       2828.91       265.04 o                         
   6   3   7        443.03        485.46       128.46 o                         
   7   3   7       1563.36       1663.27       212.30 o                         
   8   3   7       3602.47       3806.59       377.28 o                         
   9   3   7         37.98         78.43        68.96 o                         
  10   3   7        900.80        613.92       177.14 o                         
 -10   4   7        490.05        656.85       119.00 o                         
  -9   4   7       1580.21       1532.25       295.47 o                         
  -8   4   7        109.85         94.79        49.37 o                         
  -7   4   7       2623.24       2914.35       195.99 o                         
  -6   4   7       2333.11       2649.99       181.04 o                         
  -5   4   7       1331.38       1558.95       160.92 o                         
  -4   4   7       2614.52       3027.22       296.14 o                         
  -3   4   7       2646.29       2572.83       160.63 o                         
  -2   4   7        970.69        925.32        86.44 o                         
  -1   4   7      16806.93      16509.51       700.62 o                         
   0   4   7      10413.15      11058.20       640.97 o                         
   1   4   7      16809.53      16614.73       712.66 o                         
   2   4   7        974.86        992.55       114.94 o                         
   3   4   7       2650.75       2547.64       224.47 o                         
   4   4   7       2611.57       3115.59       269.10 o                         
   5   4   7       1331.31       1345.49       171.74 o                         
   6   4   7       2346.22       2390.78       256.93 o                         
   7   4   7       2631.84       2262.32       262.34 o                         
   8   4   7        109.56          4.06        41.92 o                         
   9   4   7       1581.30       1687.61       232.59 o                         
  10   4   7        491.74        544.96       156.86 o                         
 -10   5   7        329.79        183.91        98.71 o                         
  -9   5   7        106.69         73.07        50.03 o                         
  -8   5   7       2414.37       2384.17       188.05 o                         
  -7   5   7       1013.20       1093.66       123.62 o                         
  -6   5   7       1852.88       2021.77       158.21 o                         
  -5   5   7       5094.47       6102.04       767.40 o                         
  -4   5   7        435.87        535.74        87.00 o                         
  -3   5   7       1679.55       1550.06       123.49 o                         
  -2   5   7       4017.61       3678.12       301.55 o                         
  -1   5   7       7552.13       7345.10       338.46 o                         
   0   5   7      21583.15      24980.70      1049.56 o                         
   1   5   7       7528.34       7623.50       353.23 o                         
   2   5   7       4020.77       3874.20       289.38 o                         
   3   5   7       1683.40       1697.07       174.44 o                         
   4   5   7        434.86        626.09       131.17 o                         
   5   5   7       5090.08       7095.26       494.92 o                         
   6   5   7       1853.58       1657.86       217.71 o                         
   7   5   7       1018.06        788.36       186.61 o                         
   8   5   7       2410.82       2697.74       301.55 o                         
   9   5   7        107.76        171.74        97.36 o                         
  10   5   7        329.66        277.21       120.35 o                         
  -9   6   7        242.37        346.18       136.58 o                         
  -8   6   7        442.72        473.17       200.13 o                         
  -7   6   7       1658.32       1722.27       250.84 o                         
  -6   6   7       4395.02       5231.12       492.90 o                         
  -5   6   7       1394.68       1469.90       244.08 o                         
  -4   6   7       5149.67       5464.16       297.71 o                         
  -3   6   7        917.76       1072.33       156.86 o                         
  -2   6   7       2377.43       2258.26       219.06 o                         
  -1   6   7       4125.41       4547.38       587.55 o                         
   0   6   7       6785.65       6917.43       330.32 o                         
   1   6   7       4108.21       4578.56       403.65 o                         
   2   6   7       2366.90       2066.37       409.06 o                         
   3   6   7        919.31       1054.76       140.63 o                         
   4   6   7       5151.39       5280.54       419.20 o                         
   5   6   7       1394.64       1363.07       185.26 o                         
   6   6   7       4395.07       5545.58       450.30 o                         
   7   6   7       1659.81       1693.02       233.94 o                         
   8   6   7        443.13        384.04       139.28 o                         
   9   6   7        240.71        164.97       100.07 o                         
  -9   7   7         13.65         63.56        73.02 o                         
  -8   7   7        283.90        336.71       127.11 o                         
  -7   7   7       1872.09       1890.18       509.80 o                         
  -6   7   7        215.35        261.15        83.84 o                         
  -5   7   7       6094.42       6665.76       356.75 o                         
  -4   7   7        932.22        941.17       185.26 o                         
  -3   7   7       2074.43       1913.43       221.77 o                         
  -2   7   7        422.05        521.97       128.46 o                         
  -1   7   7       2496.90       2566.85       177.14 o                         
   0   7   7        946.16        884.13        80.58 o                         
   1   7   7       2485.00       2711.68       165.43 o                         
   2   7   7        416.25        365.11       104.12 o                         
   3   7   7       2066.85       2014.30       147.73 o                         
   4   7   7        931.37        916.83       174.44 o                         
   5   7   7       6090.75       6270.39       507.09 o                         
   6   7   7        217.71        150.10        91.95 o                         
   7   7   7       1876.21       2490.85       278.56 o                         
   8   7   7        285.02        239.35       117.65 o                         
   9   7   7         13.45         36.51        73.02 o                         
  -8   8   7        346.13        439.48       173.09 o                         
  -7   8   7        189.99        196.08       110.88 o                         
  -6   8   7       2736.08       2642.30       304.26 o                         
  -5   8   7        609.01        645.02       170.38 o                         
  -4   8   7       2211.66       2117.62       242.05 o                         
  -3   8   7       1764.81       2129.79       243.41 o                         
  -2   8   7       1979.91       2037.84       229.88 o                         
  -1   8   7        179.00        205.54        94.66 o                         
   0   8   7        918.07        838.49        87.90 o                         
   1   8   7        182.50        218.75        58.16 o                         
   2   8   7       1974.26       2227.16       221.77 o                         
   3   8   7       1753.98       2188.67       159.20 o                         
   4   8   7       2206.30       2049.81       169.03 o                         
   5   8   7        604.80        719.40       164.97 o                         
   6   8   7       2733.00       2423.23       279.92 o                         
   7   8   7        190.41        120.35        89.25 o                         
   8   8   7        347.80        531.43       174.44 o                         
  -8   9   7        613.27        789.71       208.25 o                         
  -7   9   7        776.67        914.12       225.83 o                         
  -6   9   7         77.04        -36.51        78.43 o                         
  -5   9   7       1843.58       1722.77       240.70 o                         
  -4   9   7       2286.26       2945.20       313.72 o                         
  -3   9   7       1111.00       1166.99       179.85 o                         
  -2   9   7       2188.07       1975.64       235.29 o                         
  -1   9   7        822.92        727.51       158.21 o                         
   0   9   7       1242.92       1106.01       104.23 o                         
   1   9   7        827.71        752.37       123.05 o                         
   2   9   7       2183.94       2368.07       479.37 o                         
   3   9   7       1104.13       1068.43       120.35 o                         
   4   9   7       2281.09       3020.93       293.44 o                         
   5   9   7       1842.16       1718.71       220.42 o                         
   6   9   7         77.36         50.03        74.37 o                         
   7   9   7        776.54        920.88       213.66 o                         
   8   9   7        613.97        521.97       169.03 o                         
  -7  10   7        487.48        440.83       154.16 o                         
  -6  10   7        516.15        589.58       178.50 o                         
  -5  10   7        344.15        569.30       160.92 o                         
  -4  10   7        431.80        285.32       127.11 o                         
  -3  10   7       2834.92       2883.00       300.20 o                         
  -2  10   7        605.26        596.34       155.51 o                         
  -1  10   7       2679.49       2504.37       269.10 o                         
   0  10   7        142.00          2.70        60.85 o                         
   1  10   7       2677.86       2755.59       181.94 o                         
   2  10   7        606.49        508.83        90.17 o                         
   3  10   7       2831.86       2650.52       392.15 o                         
   4  10   7        433.73        511.15       143.34 o                         
   5  10   7        344.97        566.59       148.75 o                         
   6  10   7        514.80        302.90       121.70 o                         
   7  10   7        485.83        436.78       160.92 o                         
  -6  11   7        216.27        124.41       105.48 o                         
  -5  11   7         41.34         17.58        81.14 o                         
  -4  11   7        844.82        631.50       169.03 o                         
  -3  11   7          9.59         32.45        81.14 o                         
  -2  11   7       2661.07       2550.34       277.21 o                         
  -1  11   7         64.67          2.70        71.67 o                         
   0  11   7       2362.83       3030.39       300.20 o                         
   1  11   7         65.14         86.54        77.08 o                         
   2  11   7       2650.42       2392.70       346.18 o                         
   3  11   7          9.80         27.67        29.84 o                         
   4  11   7        848.13        953.34       198.78 o                         
   5  11   7         41.84         62.20        62.20 o                         
   6  11   7        214.40        308.31       121.70 o                         
  -4  12   7         70.67        117.65        96.01 o                         
  -3  12   7       1305.35       1407.69       217.71 o                         
  -2  12   7         74.02         67.61        83.84 o                         
  -1  12   7       1675.14       1606.47       215.01 o                         
   0  12   7          0.10        -62.20        62.20 o                         
   1  12   7       1665.82       1345.49       192.02 o                         
   2  12   7         74.43         25.69        55.44 o                         
   4  12   7         69.60        -44.62        44.62 o                         
  -2  13   7        836.94        668.01       192.02 o                         
  -1  13   7        168.82         37.86        86.54 o                         
   0  13   7        995.89        995.26       210.95 o                         
   1  13   7        170.08         32.45        75.73 o                         
   0   0   8       1904.17       2366.44       186.61 o                         
   1   0   8      35222.64      34984.07      2043.25 o                         
   2   0   8         28.28         19.39        34.48 o                         
   3   0   8        437.57        387.99        57.74 o                         
   4   0   8          6.27        -24.11        37.86 o                         
   5   0   8       8748.68       8795.29       414.43 o                         
   6   0   8         22.93         17.54        30.76 o                         
   7   0   8       5648.61       5330.87       288.25 o                         
   8   0   8        306.43        217.34        58.66 o                         
   9   0   8       2015.90       1569.96       206.89 o                         
  10   0   8          2.59        -20.28        50.03 o                         
 -10   1   8        298.96        351.59       129.82 o                         
  -9   1   8        460.81        453.31        89.82 o                         
  -8   1   8       2930.85       2693.69       189.14 o                         
  -7   1   8        835.68        887.08        95.92 o                         
  -6   1   8      12015.50      12581.12       590.26 o                         
  -5   1   8        193.80        145.96        46.37 o                         
  -4   1   8       1482.83       1509.66       109.85 o                         
  -3   1   8        257.79        186.29        72.35 o                         
  -2   1   8      22938.85      22258.27       963.81 o                         
  -1   1   8         34.04         30.17        26.99 o                         
   0   1   8      35693.90      35307.26      2062.18 o                         
   1   1   8         33.64         70.32        36.51 o                         
   2   1   8      22892.07      23500.88       955.52 o                         
   3   1   8        256.95        283.39        44.53 o                         
   4   1   8       1495.66       1522.71       102.67 o                         
   5   1   8        196.63        200.70        45.44 o                         
   6   1   8      12019.17      12478.72      1323.85 o                         
   7   1   8        832.19        903.58       100.07 o                         
   8   1   8       2939.28       2847.84       288.03 o                         
   9   1   8        461.29        361.05       131.17 o                         
  10   1   8        300.07        208.25       101.42 o                         
 -10   2   8         33.09          4.06        59.50 o                         
  -9   2   8       1099.30        793.77       171.74 o                         
  -8   2   8       2486.08       2690.45       192.19 o                         
  -7   2   8       5487.73       5356.11       304.06 o                         
  -6   2   8       1336.50       1293.72       116.17 o                         
  -5   2   8       6594.87       6692.17       331.80 o                         
  -4   2   8        164.74        187.08        64.23 o                         
  -3   2   8       1676.26       2119.44       319.81 o                         
  -2   2   8         58.97         14.02        30.43 o                         
  -1   2   8      37105.12      38739.75      1301.10 o                         
   0   2   8        197.51        180.90        42.60 o                         
   2   2   8         59.40         83.22        43.95 o                         
   3   2   8       1665.76       1861.22       123.73 o                         
   4   2   8        166.16        170.47        33.92 o                         
   5   2   8       6596.47       6328.18       309.72 o                         
   6   2   8       1332.55       1249.48       170.38 o                         
   7   2   8       5464.70       5936.38       461.12 o                         
   8   2   8       2486.69       3018.22       305.61 o                         
   9   2   8       1103.04        935.76       206.89 o                         
  10   2   8         32.64        131.17        74.37 o                         
 -10   3   8         38.64         46.55        94.66 o                         
  -9   3   8        882.89        958.23       169.03 o                         
  -8   3   8       1059.72       1725.67       315.75 o                         
  -7   3   8       3712.60       4009.45       243.90 o                         
  -6   3   8       6458.62       6559.03       349.95 o                         
  -5   3   8        831.60        887.16        91.20 o                         
  -4   3   8        702.40        790.04        82.60 o                         
  -3   3   8        147.73        165.07        46.39 o                         
  -2   3   8       3576.62       4461.34       778.90 o                         
  -1   3   8        226.51        244.54        54.24 o                         
   0   3   8       9301.63       9183.50       409.72 o                         
   2   3   8       3581.70       3954.56       365.11 o                         
   3   3   8        147.13        123.44        61.53 o                         
   4   3   8        699.40        719.68        47.83 o                         
   5   3   8        838.07        811.35       127.11 o                         
   6   3   8       6443.40       6901.89       513.86 o                         
   7   3   8       3710.61       3703.81       354.29 o                         
   8   3   8       1056.44       1129.13       231.23 o                         
   9   3   8        882.24       1173.75       186.61 o                         
  10   3   8         38.84         33.81        85.19 o                         
 -10   4   8         37.04         64.60        60.18 o                         
  -9   4   8         41.16        101.55        47.71 o                         
  -8   4   8       2923.30       2953.19       209.16 o                         
  -7   4   8        654.66       1018.51       298.17 o                         
  -6   4   8       2661.08       2745.51       190.24 o                         
  -5   4   8        939.36        871.75        98.56 o                         
  -4   4   8        119.44        136.84        52.63 o                         
  -3   4   8        104.40        118.57        42.56 o                         
  -2   4   8         75.17         83.15        37.14 o                         
  -1   4   8       2134.53       2308.99       125.37 o                         
   0   4   8         70.39         72.76        28.24 o                         
   1   4   8       2150.70       2171.71       182.55 o                         
   2   4   8         75.86        103.22        23.66 o                         
   3   4   8        104.33         37.86        44.62 o                         
   4   4   8        117.70        127.11        68.96 o                         
   5   4   8        944.44        933.05       141.99 o                         
   6   4   8       2666.09       2665.29       273.15 o                         
   7   4   8        652.48        544.96       154.16 o                         
   8   4   8       2923.78       2901.93       316.43 o                         
   9   4   8         40.88        136.58        83.84 o                         
  10   4   8         36.03         17.58        60.85 o                         
 -10   5   8        398.17        501.68       156.86 o                         
  -9   5   8        692.97        839.27       127.30 o                         
  -8   5   8        233.22         74.10        84.52 o                         
  -7   5   8       3527.82       3585.90       235.75 o                         
  -6   5   8        355.28        475.08        92.22 o                         
  -5   5   8        739.41        861.32       106.11 o                         
  -4   5   8        145.62        172.30        73.70 o                         
  -3   5   8          5.11         34.17        33.45 o                         
  -2   5   8        395.18        419.20       108.18 o                         
  -1   5   8        248.46        270.54        40.60 o                         
   0   5   8         54.65        210.95        79.78 o                         
   1   5   8        247.65        287.47        52.76 o                         
   2   5   8        394.64        430.02        91.95 o                         
   3   5   8          5.47        -27.05        27.05 o                         
   4   5   8        146.02        178.50        79.78 o                         
   5   5   8        739.12        923.59       140.63 o                         
   6   5   8        353.17        381.33       123.05 o                         
   7   5   8       3526.41       3446.89       342.12 o                         
   8   5   8        230.63        260.98       113.59 o                         
   9   5   8        691.48        582.82       167.68 o                         
  10   5   8        398.51        501.68       156.86 o                         
  -9   6   8        663.07        640.97       182.55 o                         
  -8   6   8       1546.93       1434.36       141.63 o                         
  -7   6   8       1134.09       1148.75       126.44 o                         
  -6   6   8       1372.49       1447.78       137.95 o                         
  -5   6   8        955.48       1223.71       125.88 o                         
  -4   6   8         81.79        131.97        54.40 o                         
  -3   6   8        828.79        853.27       162.27 o                         
  -2   6   8        264.99        200.13        85.19 o                         
  -1   6   8       5420.91       6466.31      1219.05 o                         
   0   6   8        127.26        130.31        48.00 o                         
   1   6   8       5407.12       6546.41       703.17 o                         
   2   6   8        261.93        162.27        75.73 o                         
   3   6   8        826.63        753.20       119.00 o                         
   4   6   8         82.46        174.44        82.49 o                         
   5   6   8        954.73        997.96       162.27 o                         
   6   6   8       1375.03       1889.09       223.12 o                         
   7   6   8       1134.14       1468.54       200.13 o                         
   8   6   8       1547.52       1803.90       238.00 o                         
   9   6   8        662.52        770.78       206.89 o                         
  -9   7   8        418.77        336.71       127.11 o                         
  -8   7   8       1608.15       1533.45       238.00 o                         
  -7   7   8        864.30        939.50       119.79 o                         
  -6   7   8       2828.53       2803.32       204.06 o                         
  -5   7   8         85.25        101.03        48.38 o                         
  -4   7   8        374.79        565.24       146.04 o                         
  -3   7   8       1215.92       1246.78       178.50 o                         
  -2   7   8       8591.03      10830.17       722.10 o                         
  -1   7   8        509.25        471.27        51.67 o                         
   0   7   8      10794.52      10944.10       501.44 o                         
   1   7   8        510.30        536.08        78.93 o                         
   2   7   8       8606.15      10128.36       705.87 o                         
   3   7   8       1212.06       1177.32       110.44 o                         
   4   7   8        377.07        509.80       128.46 o                         
   5   7   8         84.96        110.88        77.08 o                         
   6   7   8       2829.14       3252.16       319.13 o                         
   7   7   8        862.48        947.93       212.30 o                         
   8   7   8       1610.62       1780.91       242.05 o                         
   9   7   8        421.39        319.13       141.99 o                         
  -8   8   8        308.78        359.70       154.16 o                         
  -7   8   8       3296.51       3451.81       243.05 o                         
  -6   8   8         21.24        -54.09        67.61 o                         
  -5   8   8       2007.51       1936.42       252.87 o                         
  -4   8   8       2132.12       2064.89       247.46 o                         
  -3   8   8       1008.51       2012.15       225.83 o                         
  -2   8   8       1924.68       2016.21       224.47 o                         
  -1   8   8       8726.25       9047.91       631.50 o                         
   0   8   8          4.04        -15.84        30.43 o                         
   1   8   8       8741.16       8711.43       427.31 o                         
   2   8   8       1926.98       1843.33       141.04 o                         
   3   8   8       1012.01       1308.98       177.14 o                         
   4   8   8       2132.97       1930.41       153.87 o                         
   5   8   8       2010.34       2040.47       160.50 o                         
   6   8   8         21.32        113.59        68.96 o                         
   7   8   8       3299.50       3404.97       358.35 o                         
   8   8   8        308.07        665.31       185.26 o                         
  -7   9   8        115.95        119.00       112.24 o                         
  -6   9   8       3252.47       3514.50       363.76 o                         
  -5   9   8        850.82        661.25       170.38 o                         
  -4   9   8        337.34        306.96       119.00 o                         
  -3   9   8       2916.74       2976.30       301.55 o                         
  -2   9   8       3230.77       2701.80       285.32 o                         
  -1   9   8       1196.24       1054.76       170.38 o                         
   0   9   8       5298.04       5250.79       425.96 o                         
   1   9   8       1198.43       1466.40       294.79 o                         
   2   9   8       3247.80       3196.67       202.03 o                         
   3   9   8       2916.78       2715.04       190.28 o                         
   4   9   8        339.04        417.39        86.53 o                         
   5   9   8        850.53        608.92       266.39 o                         
   6   9   8       3248.08       3199.42       339.41 o                         
   7   9   8        116.08        -18.93        50.03 o                         
  -7  10   8       1563.12       1299.51       275.86 o                         
  -6  10   8        176.25        136.58       105.48 o                         
  -5  10   8       1143.55       1171.05       240.70 o                         
  -4  10   8       1670.35       2036.49       251.52 o                         
  -3  10   8        142.82        169.03        98.71 o                         
  -2  10   8       2204.44       2181.18       254.22 o                         
  -1  10   8       4493.24       4344.78       389.45 o                         
   0  10   8         79.31        147.40        77.08 o                         
   1  10   8       4489.19       4567.90       385.39 o                         
   2  10   8       2203.89       1992.50       154.19 o                         
   3  10   8        143.05        124.55        48.11 o                         
   4  10   8       1669.40       1471.02       135.69 o                         
   5  10   8       1143.08       1095.32       177.14 o                         
   6  10   8        175.82        124.41        81.14 o                         
   7  10   8       1562.93       2110.86       263.69 o                         
  -6  11   8       1161.17        822.17       221.77 o                         
  -5  11   8        635.32        743.74       204.19 o                         
  -4  11   8        273.55        288.03       117.65 o                         
  -3  11   8       1093.72       1053.40       220.42 o                         
  -2  11   8       1009.29       1130.48       215.01 o                         
  -1  11   8        682.22        686.94       166.33 o                         
   0  11   8       3357.55       3235.94       319.13 o                         
   1  11   8        681.77        574.71       151.45 o                         
   2  11   8       1006.69        853.27       171.74 o                         
   3  11   8       1094.67        807.29       167.68 o                         
   4  11   8        275.24        132.36       113.59 o                         
   5  11   8        633.23        868.14       198.78 o                         
   6  11   8       1159.47       1329.26       201.49 o                         
  -4  12   8        344.12        315.07       139.28 o                         
  -3  12   8         95.11        112.24       105.48 o                         
  -2  12   8        246.37        163.62       112.24 o                         
  -1  12   8        844.35        903.30       192.02 o                         
   0  12   8          0.20        -16.23        63.56 o                         
   1  12   8        839.30        803.24       177.14 o                         
   2  12   8        247.00        155.51        79.78 o                         
   3  12   8         94.91         12.17        63.56 o                         
   4  12   8        346.41        446.24       136.58 o                         
  -1  13   8          3.37        -41.92        68.96 o                         
   0  13   8        140.28        -25.69        68.96 o                         
   1  13   8          3.40         24.34        62.20 o                         
   1   0   9       3784.72       3653.78       270.45 o                         
   2   0   9       1473.34       1263.72        88.37 o                         
   3   0   9      26994.83      26679.55      1120.99 o                         
   4   0   9       7668.64       7725.33       365.49 o                         
   5   0   9       2119.20       2272.12       148.25 o                         
   6   0   9       2324.17       2579.87       167.06 o                         
   7   0   9        597.67        581.35        90.17 o                         
   8   0   9          8.04         31.10        68.96 o                         
   9   0   9       2372.77       2657.17       292.09 o                         
  10   0   9          0.49        159.57        82.49 o                         
 -10   1   9        780.08       1035.82       208.25 o                         
  -9   1   9         83.02         70.32        85.19 o                         
  -8   1   9       3955.99       3756.34       236.16 o                         
  -7   1   9       1021.01        887.39       100.18 o                         
  -6   1   9        382.46        427.18        77.89 o                         
  -5   1   9       3476.10       3604.02       207.77 o                         
  -4   1   9      15675.29      17221.32      1876.25 o                         
  -3   1   9       4566.51       4632.60       232.58 o                         
  -2   1   9       9934.85       9880.05       448.30 o                         
  -1   1   9        816.62        842.57        72.06 o                         
   1   1   9        816.30        938.46       100.07 o                         
   2   1   9       9943.71       9969.36       438.95 o                         
   3   1   9       4569.71       4254.91       219.03 o                         
   4   1   9      15657.26      16668.33      1225.14 o                         
   5   1   9       3473.33       3493.35       196.00 o                         
   6   1   9        384.22        419.45        83.16 o                         
   7   1   9       1020.85       1102.08       162.27 o                         
   8   1   9       3950.00       3668.66       351.59 o                         
   9   1   9         82.16         68.96        77.08 o                         
  10   1   9        778.57        562.54       170.38 o                         
 -10   2   9        328.86        233.94        97.36 o                         
  -9   2   9       2677.48       2651.25       197.76 o                         
  -8   2   9        191.23        211.50        63.58 o                         
  -7   2   9       2890.74       2719.73       190.22 o                         
  -6   2   9       2512.67       2528.28       173.07 o                         
  -5   2   9        777.44        767.80        92.77 o                         
  -4   2   9       3556.10       3404.07       197.76 o                         
  -3   2   9      10414.65      11538.34      1173.75 o                         
  -2   2   9        265.94        304.96        56.32 o                         
  -1   2   9       5386.66       5006.74       199.17 o                         
   0   2   9        937.04        931.09        72.78 o                         
   2   2   9        270.20        268.43        67.61 o                         
   3   2   9      10442.44      12082.88      1725.47 o                         
   4   2   9       3552.65       3348.78       223.80 o                         
   5   2   9        769.04        684.26        72.35 o                         
   6   2   9       2506.25       2352.92       250.17 o                         
   7   2   9       2877.74       3002.00       293.44 o                         
   8   2   9        189.92        265.04       101.42 o                         
   9   2   9       2675.83       2939.79       315.07 o                         
  10   2   9        332.71        279.92       120.35 o                         
 -10   3   9        480.84        394.13        85.25 o                         
  -9   3   9        379.75        282.53        75.47 o                         
  -8   3   9       3632.21       4222.20       262.90 o                         
  -7   3   9       1184.92       1036.98       112.24 o                         
  -6   3   9       1192.02       1283.79       121.03 o                         
  -5   3   9       1395.48       1361.19       118.70 o                         
  -4   3   9       1614.76       1582.94       125.26 o                         
  -3   3   9        726.17        827.73        81.81 o                         
  -2   3   9       4052.08       4271.55       471.26 o                         
  -1   3   9       1661.04       1698.75        87.29 o                         
   0   3   9      16847.46      16506.09       705.28 o                         
   2   3   9       4037.32       4097.53       294.11 o                         
   3   3   9        728.90        747.83        97.36 o                         
   4   3   9       1605.44       1482.07       174.44 o                         
   5   3   9       1397.74       1287.34       173.09 o                         
   6   3   9       1182.62       1498.29       187.96 o                         
   7   3   9       1179.55       1142.65       171.74 o                         
   8   3   9       3626.96       4168.99       397.56 o                         
   9   3   9        379.83        187.96        98.71 o                         
  10   3   9        480.03        577.41       170.38 o                         
 -10   4   9        604.91        632.16       170.38 o                         
  -9   4   9       1410.10       1377.61       136.48 o                         
  -8   4   9         65.63         53.52        46.99 o                         
  -7   4   9       2571.53       2938.70       260.98 o                         
  -6   4   9       1630.95       1568.61       139.25 o                         
  -5   4   9        193.27        250.28        65.83 o                         
  -4   4   9       1706.48       1922.01       280.59 o                         
  -3   4   9       1510.63       1566.00       121.44 o                         
  -2   4   9        957.42       1147.21        97.05 o                         
  -1   4   9      20116.61      21021.28       882.76 o                         
   0   4   9       5613.13       5776.74       279.06 o                         
   1   4   9      20096.59      20698.90      1250.83 o                         
   2   4   9        955.54        841.10       113.59 o                         
   3   4   9       1510.02       1226.49       151.45 o                         
   4   4   9       1715.78       2074.35       208.25 o                         
   5   4   9        198.28         52.74        62.20 o                         
   6   4   9       1631.36       1660.56       205.54 o                         
   7   4   9       2553.59       2490.85       285.32 o                         
   8   4   9         65.58         43.27        79.78 o                         
   9   4   9       1409.63       1212.97       254.22 o                         
  10   4   9        602.12        769.43       204.19 o                         
  -9   5   9        127.74        173.36        59.46 o                         
  -8   5   9       2070.07       2323.53       193.37 o                         
  -7   5   9       1209.40       1200.86       126.30 o                         
  -6   5   9       1555.34       2017.78       246.79 o                         
  -5   5   9       3863.74       4343.03       301.55 o                         
  -4   5   9        524.04        462.61        86.95 o                         
  -3   5   9       1211.46       1319.68       114.24 o                         
  -2   5   9       3207.42       2991.18       263.69 o                         
  -1   5   9       4420.69       4356.15       219.90 o                         
   0   5   9      16452.10      19476.11      1156.85 o                         
   1   5   9       4419.17       4466.02       234.10 o                         
   2   5   9       3224.42       2747.77       232.59 o                         
   3   5   9       1206.00       1248.13       151.45 o                         
   4   5   9        524.09        589.58       133.87 o                         
   5   5   9       3877.35       4646.33       379.98 o                         
   6   5   9       1550.01       1341.43       196.08 o                         
   7   5   9       1204.97       1263.00       236.64 o                         
   8   5   9       2073.25       2243.38       278.56 o                         
   9   5   9        127.32        196.08       123.05 o                         
  -9   6   9        399.31        582.34       105.89 o                         
  -8   6   9        135.50         73.74       127.79 o                         
  -7   6   9       1126.22       1116.65       131.49 o                         
  -6   6   9       2908.83       3551.30       509.12 o                         
  -5   6   9       2034.46       2338.89       324.54 o                         
  -4   6   9       4178.40       4271.94       254.21 o                         
  -3   6   9         38.89         68.96        74.37 o                         
  -2   6   9        910.79        920.88       146.04 o                         
  -1   6   9       2200.53       2296.92       135.90 o                         
   0   6   9       3262.54       3509.58       194.12 o                         
   1   6   9       2209.76       2441.63       250.17 o                         
   2   6   9        915.96       1046.64       147.40 o                         
   3   6   9         36.78         37.86        55.44 o                         
   4   6   9       4169.42       3945.87       346.18 o                         
   5   6   9       2035.02       1921.55       228.53 o                         
   6   6   9       2903.87       3300.84       327.24 o                         
   7   6   9       1127.26       1237.31       194.72 o                         
   8   6   9        134.29         87.90        77.08 o                         
   9   6   9        400.76        166.33       112.24 o                         
  -9   7   9         32.12        186.61        90.60 o                         
  -8   7   9        184.17        173.79        60.85 o                         
  -7   7   9       1269.48       1312.83       228.53 o                         
  -6   7   9        205.61        177.51        60.15 o                         
  -5   7   9       3663.00       3982.91       253.69 o                         
  -4   7   9       1504.73       1479.36       190.67 o                         
  -3   7   9       1218.05       1533.45       196.08 o                         
  -2   7   9        943.54        966.86       143.34 o                         
  -1   7   9       2977.52       2915.45       285.32 o                         
   0   7   9       1135.26       1189.25       114.94 o                         
   1   7   9       2980.28       3222.65       329.27 o                         
   2   7   9        955.06        691.37       185.26 o                         
   3   7   9       1211.71       1258.94       117.61 o                         
   4   7   9       1506.58       1053.40       159.57 o                         
   5   7   9       3664.12       3791.71       352.94 o                         
   6   7   9        205.31        156.86        96.01 o                         
   7   7   9       1268.14       1330.61       209.60 o                         
   8   7   9        185.51        302.90       120.35 o                         
   9   7   9         31.84         -1.35        71.67 o                         
  -8   8   9        319.36        411.08       150.10 o                         
  -7   8   9         51.91         -2.01        39.77 o                         
  -6   8   9       2186.91       2626.07       297.50 o                         
  -5   8   9        603.03        701.82       182.55 o                         
  -4   8   9       2913.16       2776.17       302.90 o                         
  -3   8   9       2329.00       2889.76       300.20 o                         
  -2   8   9       1794.69       1686.26       219.06 o                         
  -1   8   9       1154.43       1121.02       174.44 o                         
   0   8   9       1414.56       1367.43       108.47 o                         
   1   8   9       1156.27       1347.34       110.65 o                         
   2   8   9       1804.30       1917.85       143.44 o                         
   3   8   9       2357.63       3037.04       199.35 o                         
   4   8   9       2917.39       3069.72       206.04 o                         
   5   8   9        604.22        612.22       104.85 o                         
   6   8   9       2190.24       2079.76       262.34 o                         
   7   8   9         51.47        125.76        71.67 o                         
   8   8   9        321.04        348.88       129.82 o                         
  -7   9   9        692.87        654.49       186.61 o                         
  -6   9   9          0.76        -31.10        63.56 o                         
  -5   9   9       1376.85        916.83       210.95 o                         
  -4   9   9       2281.99       2728.84       300.20 o                         
  -3   9   9        951.96        951.98       200.13 o                         
  -2   9   9       3068.47       2663.93       297.50 o                         
  -1   9   9        780.64        676.13       158.21 o                         
   0   9   9       1145.16        869.50       174.44 o                         
   1   9   9        777.76        852.47       148.75 o                         
   2   9   9       3072.25       3146.27       201.08 o                         
   3   9   9        953.78       1058.04       171.74 o                         
   4   9   9       2283.12       2425.14       322.51 o                         
   5   9   9       1381.68       1227.57       141.63 o                         
   6   9   9          0.81         36.73        41.78 o                         
   7   9   9        693.27        527.38       167.68 o                         
  -6  10   9        311.96        216.36       132.52 o                         
  -5  10   9        495.01        808.65       200.13 o                         
  -4  10   9        323.22        240.70       114.94 o                         
  -3  10   9       3101.82       2883.00       320.48 o                         
  -2  10   9        313.21        428.66       141.99 o                         
  -1  10   9       4183.06       4055.40       385.39 o                         
   0  10   9          2.78        -43.27        43.27 o                         
   1  10   9       4184.54       4745.05       394.86 o                         
   2  10   9        314.58        201.29        63.56 o                         
   3  10   9       3105.20       3315.72       309.67 o                         
   4  10   9        323.88        269.10       154.16 o                         
   5  10   9        489.42        942.20       476.67 o                         
   6  10   9        309.67        273.15       125.76 o                         
  -5  11   9          2.05         60.85        96.01 o                         
  -4  11   9       1112.52        819.46       212.30 o                         
  -3  11   9         25.92        -56.79        56.79 o                         
  -2  11   9       2297.77       1845.82       252.87 o                         
  -1  11   9         36.28         71.67        78.43 o                         
   0  11   9       1016.12       1242.72       187.96 o                         
   1  11   9         36.11         -5.41        63.56 o                         
   2  11   9       2304.94       2328.58       255.58 o                         
   3  11   9         25.92         32.12        27.83 o                         
   4  11   9       1111.67       1071.06       149.42 o                         
   5  11   9          2.05        -39.22        39.22 o                         
  -4  12   9         73.67        124.41       102.77 o                         
  -3  12   9        689.63        804.59       209.60 o                         
  -2  12   9        117.27         41.92        81.14 o                         
  -1  12   9        909.88        922.23       201.49 o                         
   0  12   9          7.54        -62.20        62.20 o                         
   1  12   9        916.27       1029.06       209.60 o                         
   2  12   9        115.72        117.65        70.32 o                         
   3  12   9        692.68        638.26       154.16 o                         
   4  12   9         73.75        148.75        77.08 o                         
   0  13   9        672.27        551.72       167.68 o                         
   0   0  10          5.70        -16.23        16.23 o                         
   1   0  10          2.91        -25.69        25.69 o                         
   2   0  10        171.33        146.57        53.41 o                         
   3   0  10       4566.69       4758.06       241.98 o                         
   4   0  10       2020.80       1969.86       131.50 o                         
   5   0  10        803.68        969.49       191.34 o                         
   6   0  10        110.50         76.27        38.25 o                         
   7   0  10        274.42        184.39        54.23 o                         
   8   0  10        475.47        647.73       166.33 o                         
   9   0  10        560.99        630.15       167.68 o                         
  10   0  10        142.28         66.26        83.84 o                         
 -10   1  10       1133.09       1047.99       216.36 o                         
  -9   1  10        896.41        927.64       193.37 o                         
  -8   1  10       1124.62        967.84       116.24 o                         
  -7   1  10         21.79         72.19        39.67 o                         
  -6   1  10        676.62       1266.21       423.93 o                         
  -5   1  10       1584.86       1617.55       124.32 o                         
  -4   1  10       2216.17       2336.13       176.47 o                         
  -3   1  10       2073.54       2060.28       130.90 o                         
  -2   1  10       1928.59       1854.71       160.24 o                         
  -1   1  10        645.97        588.83        46.73 o                         
   0   1  10          3.73         -7.10        18.26 o                         
   1   1  10        647.02        662.60        86.54 o                         
   2   1  10       1936.38       2003.96       117.25 o                         
   3   1  10       2077.98       1856.71       119.11 o                         
   4   1  10       2215.69       2164.30       136.79 o                         
   5   1  10       1581.05       1598.81       123.73 o                         
   6   1  10        677.88        782.95       100.07 o                         
   7   1  10         21.66         86.54        68.96 o                         
   8   1  10       1119.81       1235.96       178.50 o                         
   9   1  10        898.05        705.87       178.50 o                         
  10   1  10       1133.09       1267.06       204.19 o                         
 -10   2  10        918.27        799.18       179.85 o                         
  -9   2  10        670.59        712.79       150.78 o                         
  -8   2  10        464.77        394.50        81.12 o                         
  -7   2  10          4.66         15.15        48.00 o                         
  -6   2  10       1991.67       1642.16       138.05 o                         
  -5   2  10       2863.14       2721.74       188.64 o                         
  -4   2  10       7252.66       6729.36       338.42 o                         
  -3   2  10       4407.22       4920.45       255.04 o                         
  -2   2  10      11119.40      12907.95      1546.30 o                         
  -1   2  10        796.87        908.59        62.44 o                         
   0   2  10        527.70        507.77        81.14 o                         
   1   2  10        794.21       1008.78       105.48 o                         
   2   2  10      11130.71      11985.78      1599.04 o                         
   3   2  10       4420.69       4603.87       230.27 o                         
   4   2  10       7241.51       6744.89       318.45 o                         
   5   2  10       2853.12       3226.47       279.92 o                         
   6   2  10       1995.26       1835.00       209.60 o                         
   8   2  10        464.66        584.17       155.51 o                         
   9   2  10        664.97        743.74       185.26 o                         
  10   2  10        923.86        843.80       206.89 o                         
 -10   3  10        612.10        602.69       114.73 o                         
  -9   3  10       1241.18       1208.38       125.60 o                         
  -8   3  10        266.65        176.87        60.38 o                         
  -7   3  10        334.95        307.57        78.39 o                         
  -6   3  10       2675.73       2764.01       265.04 o                         
  -5   3  10       8933.72       8831.88       439.30 o                         
  -4   3  10       3562.63       3573.66       214.03 o                         
  -3   3  10      15689.58      18646.22      1906.67 o                         
  -2   3  10       3221.14       3409.76       200.74 o                         
  -1   3  10       4307.24       4186.94       176.44 o                         
   0   3  10       3904.77       3940.45       203.41 o                         
   2   3  10       3212.27       3509.81       203.51 o                         
   3   3  10      15687.30      16109.12      1563.20 o                         
   4   3  10       3546.59       3494.22       301.55 o                         
   5   3  10       8957.06       9020.86       632.85 o                         
   6   3  10       2676.27       2731.55       278.56 o                         
   7   3  10        334.58        438.13       125.76 o                         
   8   3  10        266.91        255.58       104.12 o                         
   9   3  10       1240.10        972.27       216.36 o                         
  10   3  10        615.81        592.29       169.03 o                         
 -10   4  10       1250.17       1291.47       139.56 o                         
  -9   4  10        320.02        423.39        95.67 o                         
  -8   4  10        583.97        468.28        95.92 o                         
  -7   4  10        583.43        617.19       114.27 o                         
  -6   4  10       2118.20       2016.42       163.93 o                         
  -5   4  10       2911.87       3142.47       207.00 o                         
  -4   4  10       8769.97       9970.58       666.66 o                         
  -3   4  10       2768.88       2764.19       181.67 o                         
  -2   4  10      14058.90      13937.95       632.96 o                         
  -1   4  10       3215.19       3387.37       279.92 o                         
   0   4  10        262.55        266.14        49.35 o                         
   1   4  10       3205.77       3280.56       252.87 o                         
   2   4  10      14067.22      13933.59       874.91 o                         
   3   4  10       2768.76       2808.62       247.46 o                         
   4   4  10       8777.48      10927.54       704.52 o                         
   5   4  10       2917.68       3081.78       294.79 o                         
   6   4  10       2123.50       2323.17       246.11 o                         
   7   4  10        583.00        792.42       182.55 o                         
   8   4  10        583.85        645.02       177.14 o                         
   9   4  10        319.65        292.09       120.35 o                         
  10   4  10       1252.18       1548.33       232.59 o                         
  -9   5  10       1092.32       1185.74       140.98 o                         
  -8   5  10        274.54        274.86        79.92 o                         
  -7   5  10        374.48        309.28        79.23 o                         
  -6   5  10       1919.91       2188.54       369.84 o                         
  -5   5  10       4850.62       5432.43       314.48 o                         
  -4   5  10       1433.66       1439.47       127.65 o                         
  -3   5  10      11246.31      10995.17       522.55 o                         
  -1   5  10       3852.53       3737.97       199.16 o                         
   0   5  10        908.53       1204.03       164.30 o                         
   1   5  10       3869.25       4008.34       216.39 o                         
   3   5  10      11225.52      10746.33       722.10 o                         
   4   5  10       1434.08       1560.50       182.55 o                         
   5   5  10       4870.84       5921.51       457.06 o                         
   6   5  10       1927.23       2113.57       246.11 o                         
   7   5  10        374.46        289.38       123.05 o                         
   8   5  10        275.35        235.29       125.76 o                         
   9   5  10       1089.57       1015.54       240.70 o                         
  -9   6  10        682.40        544.94       107.85 o                         
  -8   6  10        566.36        658.61       120.38 o                         
  -7   6  10        271.53        269.03        81.78 o                         
  -6   6  10        460.07        636.16       109.78 o                         
  -5   6  10        664.28        868.79       257.60 o                         
  -4   6  10       5987.38       6574.08       460.44 o                         
  -3   6  10       3177.14       3142.63       297.50 o                         
  -2   6  10       9200.35       8661.17       626.09 o                         
  -1   6  10       1268.78       1376.32       116.97 o                         
   0   6  10        789.35        832.80        80.27 o                         
   1   6  10       1274.54       1416.92       112.06 o                         
   2   6  10       9187.83       9187.19       628.80 o                         
   3   6  10       3172.28       3384.68       288.03 o                         
   4   6  10       5968.14       5768.70       467.88 o                         
   5   6  10        665.69        983.09       193.37 o                         
   6   6  10        458.74        569.30       144.69 o                         
   7   6  10        270.01        224.47       113.59 o                         
   8   6  10        565.40        592.29       167.68 o                         
   9   6  10        683.20        516.56       178.50 o                         
  -8   7  10        265.37        190.45        67.46 o                         
  -7   7  10        504.58        625.98       135.90 o                         
  -6   7  10         39.87         33.01        46.12 o                         
  -5   7  10       1038.19        993.61       122.45 o                         
  -4   7  10       2618.75       2475.97       278.56 o                         
  -3   7  10       5109.90       5216.98       431.37 o                         
  -2   7  10       2841.50       3034.45       296.14 o                         
  -1   7  10       1619.85       1601.06       193.37 o                         
   0   7  10        935.91        914.27        88.85 o                         
   1   7  10       1622.24       1599.88       122.79 o                         
   2   7  10       2842.84       3040.86       193.65 o                         
   3   7  10       5087.42       5344.70       295.85 o                         
   4   7  10       2606.76       2681.51       260.98 o                         
   5   7  10       1040.90       1023.65       198.78 o                         
   6   7  10         39.76         40.57        52.74 o                         
   7   7  10        504.99        672.07       173.09 o                         
   8   7  10        266.13        484.11       154.16 o                         
  -8   8  10        415.89        361.05       151.45 o                         
  -7   8  10         70.80         77.08        55.02 o                         
  -6   8  10        138.88         91.95        90.60 o                         
  -5   8  10        316.58        379.98       137.93 o                         
  -4   8  10        841.69        503.04       150.10 o                         
  -3   8  10       1973.15       2043.25       244.76 o                         
  -2   8  10       1769.04       1503.70       205.54 o                         
  -1   8  10         90.49         20.28        66.26 o                         
   0   8  10        163.53         82.49        77.08 o                         
   1   8  10         90.87         90.97        67.61 o                         
   2   8  10       1773.85       1762.73       138.56 o                         
   3   8  10       1971.89       2214.56       469.23 o                         
   4   8  10        843.86        878.07       121.39 o                         
   5   8  10        316.32        203.09        68.24 o                         
   6   8  10        138.79        260.98        90.60 o                         
   7   8  10         71.54        -43.27        43.27 o                         
   8   8  10        413.92        567.95       171.74 o                         
  -7   9  10        405.56        448.95       156.86 o                         
  -6   9  10        105.43         60.85        77.08 o                         
  -5   9  10        265.72        274.51       114.94 o                         
  -4   9  10        450.88        440.83       156.86 o                         
  -3   9  10        279.09        187.96       109.53 o                         
  -2   9  10          2.16        -37.86        37.86 o                         
  -1   9  10         35.31        -51.39        51.39 o                         
   0   9  10        255.57        202.84       100.07 o                         
   1   9  10         35.55        -52.74        52.74 o                         
   2   9  10          2.20         36.89       102.77 o                         
   3   9  10        278.83        126.73        93.98 o                         
   4   9  10        452.28        638.55       107.49 o                         
   5   9  10        264.09        204.30        68.83 o                         
   6   9  10        103.31        136.14        62.58 o                         
   7   9  10        406.88        614.86       194.72 o                         
  -6  10  10        328.67        225.83       135.23 o                         
  -5  10  10        302.56        405.68       140.63 o                         
  -4  10  10        344.44        309.67       127.11 o                         
  -3  10  10        164.00        302.90       132.52 o                         
  -2  10  10        178.72        127.11       101.42 o                         
  -1  10  10        217.86        182.55       101.42 o                         
   0  10  10        595.92        612.57       159.57 o                         
   1  10  10        219.65        467.88       140.63 o                         
   2  10  10        178.73        160.92        91.95 o                         
   3  10  10        163.66         31.58        30.91 o                         
   4  10  10        344.29        255.68        70.78 o                         
   5  10  10        300.26        363.47        90.46 o                         
   6  10  10        331.57        452.47        97.36 o                         
  -5  11  10        737.13        743.74       200.13 o                         
  -4  11  10        409.18        321.84       136.58 o                         
  -3  11  10       1025.02       1250.83       194.72 o                         
  -2  11  10        213.20         40.57        96.01 o                         
  -1  11  10        409.05        424.61       151.45 o                         
   0  11  10         69.17         52.74        73.02 o                         
   1  11  10        409.27        453.00       139.28 o                         
   2  11  10        215.48        266.39       106.83 o                         
   3  11  10       1026.00        858.68       183.91 o                         
   4  11  10        408.83        363.37        81.42 o                         
   5  11  10        738.21        725.73       124.38 o                         
  -3  12  10        243.07        250.17       123.05 o                         
  -2  12  10        925.97        678.83       196.08 o                         
  -1  12  10        396.09        680.18       186.61 o                         
   0  12  10        113.86         96.01       109.53 o                         
   1  12  10        397.58        392.15       141.99 o                         
   2  12  10        920.20        788.36       186.61 o                         
   3  12  10        241.49        105.48        91.95 o                         
   1   0  11         15.50          0.00        31.10 o                         
   2   0  11      14886.52      15088.41       659.14 o                         
   3   0  11         31.90         27.26        29.60 o                         
   4   0  11      12209.72      11841.90       538.72 o                         
   5   0  11        604.24        569.03        86.06 o                         
   6   0  11       1108.06       1096.86       135.23 o                         
   7   0  11       2342.01       2225.80       251.52 o                         
   8   0  11        208.33        217.71       108.18 o                         
   9   0  11       1772.11       1617.29       227.18 o                         
  10   0  11        521.62        361.05       146.04 o                         
 -10   1  11        576.22        712.64       170.38 o                         
  -9   1  11        644.37        617.98       156.86 o                         
  -8   1  11       1968.90       1825.54       227.18 o                         
  -7   1  11        768.87        804.83       162.27 o                         
  -6   1  11        745.50        828.60       102.45 o                         
  -5   1  11       4257.26       4125.30       235.18 o                         
  -4   1  11         12.44         14.29        40.57 o                         
  -3   1  11      16370.42      15740.52       925.62 o                         
  -2   1  11        932.00        884.81        80.59 o                         
  -1   1  11        392.57        381.45        47.53 o                         
   0   1  11         29.89         13.56        14.87 o                         
   1   1  11        381.91        517.91        94.66 o                         
   2   1  11        932.34        903.20        89.92 o                         
   3   1  11      16329.47      16357.75       697.96 o                         
   4   1  11         12.04          6.33        28.01 o                         
   5   1  11       4253.04       4054.80       279.92 o                         
   6   1  11        748.47        851.92       177.14 o                         
   7   1  11        763.85        688.30       164.97 o                         
   8   1  11       1974.01       1528.04       213.66 o                         
   9   1  11        651.13        546.31       163.62 o                         
  10   1  11        575.66        528.73       155.51 o                         
 -10   2  11        476.05        325.89       112.24 o                         
  -9   2  11       1187.50       1394.17       194.72 o                         
  -8   2  11       1721.15       1750.81       306.28 o                         
  -7   2  11        788.62        793.91       116.55 o                         
  -6   2  11       1235.32       1196.70       113.28 o                         
  -5   2  11        192.37         95.11        47.32 o                         
  -4   2  11       4163.16       4172.31       232.06 o                         
  -3   2  11       1646.39       1885.55       133.18 o                         
  -2   2  11       4698.63       5168.23       516.56 o                         
  -1   2  11        880.54        879.90        82.97 o                         
   0   2  11       8645.77       8731.99       403.17 o                         
   1   2  11        880.12        915.47       105.48 o                         
   2   2  11       4675.62       5134.52       739.00 o                         
   3   2  11       1639.17       1764.97       166.33 o                         
   4   2  11       4163.85       3911.33       208.47 o                         
   5   2  11        189.57        220.42        93.31 o                         
   6   2  11       1246.24        937.11       150.10 o                         
   7   2  11        789.46        872.20       182.55 o                         
   8   2  11       1720.70       1880.98       236.64 o                         
   9   2  11       1192.30       1002.02       224.47 o                         
  10   2  11        477.41        512.50       164.97 o                         
 -10   3  11        790.41        965.51       215.01 o                         
  -9   3  11        533.08        439.70        93.14 o                         
  -8   3  11        833.02       1040.66       201.49 o                         
  -7   3  11       1593.87       1622.64       143.62 o                         
  -6   3  11        363.22        458.63        86.50 o                         
  -5   3  11       2468.45       2400.18       172.94 o                         
  -4   3  11        618.84        659.62        97.31 o                         
  -3   3  11       4436.82       4897.69       538.20 o                         
  -2   3  11       2794.56       2956.13       346.18 o                         
  -1   3  11      13831.51      13849.77       500.59 o                         
   0   3  11        181.50        177.45        41.76 o                         
   2   3  11       2796.54       2911.98       153.27 o                         
   3   3  11       4447.41       4581.06       674.77 o                         
   4   3  11        621.08        601.75       136.58 o                         
   5   3  11       2487.35       2540.88       251.52 o                         
   6   3  11        360.78        421.90       121.70 o                         
   7   3  11       1597.19       1740.35       223.12 o                         
   8   3  11        830.83        758.61       187.96 o                         
   9   3  11        531.39        555.77       166.33 o                         
  10   3  11        792.92        927.64       224.47 o                         
  -9   4  11        974.42       1135.07       160.24 o                         
  -8   4  11       1979.02       1936.42       167.22 o                         
  -7   4  11        463.27        423.93       107.50 o                         
  -6   4  11       3076.39       3257.91       218.47 o                         
  -5   4  11        626.60        499.16        92.62 o                         
  -4   4  11       1024.75       1230.90       116.03 o                         
  -3   4  11        732.60        767.74       104.62 o                         
  -2   4  11       4516.52       4355.28       248.10 o                         
  -1   4  11        798.27        963.79       114.94 o                         
   0   4  11      24211.22      25062.76      1061.75 o                         
   1   4  11        803.57        777.54       101.42 o                         
   2   4  11       4512.29       4509.76       334.01 o                         
   3   4  11        733.12        712.64       116.29 o                         
   4   4  11       1020.42       1081.80       155.51 o                         
   5   4  11        631.56        624.74       150.10 o                         
   6   4  11       3100.95       2956.02       305.61 o                         
   7   4  11        460.55        504.39       154.16 o                         
   8   4  11       1975.28       1676.79       240.70 o                         
   9   4  11        975.86        832.99       210.95 o                         
  -9   5  11        232.58        355.90        87.58 o                         
  -8   5  11        250.22        189.25        66.58 o                         
  -7   5  11       3893.86       3709.22       250.32 o                         
  -6   5  11        130.37        192.31        67.57 o                         
  -5   5  11       6065.09       7243.30       716.69 o                         
  -4   5  11        531.15        560.53        99.34 o                         
  -3   5  11        387.32        388.37        79.80 o                         
  -2   5  11       1034.88        914.12       141.99 o                         
  -1   5  11       7891.77       8040.80       380.25 o                         
   0   5  11         41.42         31.04        22.45 o                         
   1   5  11       7899.15       8385.87       395.28 o                         
   3   5  11        389.90        361.05       105.48 o                         
   4   5  11        530.91        496.28       125.76 o                         
   5   5  11       6067.91       7583.42       558.48 o                         
   6   5  11        129.68         59.50        59.50 o                         
   7   5  11       3896.95       3565.88       362.40 o                         
   8   5  11        250.54        196.08       104.12 o                         
   9   5  11        231.49        384.04       152.80 o                         
  -9   6  11        340.35        255.41        80.69 o                         
  -8   6  11        887.76        805.78       130.29 o                         
  -7   6  11        288.83        370.16        86.09 o                         
  -6   6  11       3438.77       3839.90       675.45 o                         
  -5   6  11       1474.33       1672.91       149.89 o                         
  -4   6  11       4580.17       4801.40       286.74 o                         
  -3   6  11        720.15        601.75       151.45 o                         
  -2   6  11       2425.73       2362.38       250.17 o                         
  -1   6  11          1.37         71.67        73.02 o                         
   0   6  11       7189.77       7193.13       351.74 o                         
   1   6  11          1.52          4.15        43.95 o                         
   2   6  11       2410.38       2416.47       248.81 o                         
   3   6  11        713.76        900.60       136.58 o                         
   4   6  11       4578.92       4876.22       396.21 o                         
   5   6  11       1472.69       1760.63       209.60 o                         
   6   6  11       3446.58       3860.68       365.11 o                         
   7   6  11        287.19        301.55       135.23 o                         
   8   6  11        885.54        773.49       202.84 o                         
   9   6  11        342.97        365.11       132.52 o                         
  -8   7  11        371.01        333.13        86.44 o                         
  -7   7  11        814.89        813.44       129.53 o                         
  -6   7  11        767.09        714.67       154.83 o                         
  -5   7  11       3244.97       3368.96       239.91 o                         
  -4   7  11        489.85        267.75       113.59 o                         
  -3   7  11       2341.97       2227.16       263.69 o                         
  -2   7  11        137.44        154.16        94.66 o                         
  -1   7  11       2648.42       2681.51       270.45 o                         
   0   7  11        456.14        393.47        62.20 o                         
   1   7  11       2638.04       2670.29       174.40 o                         
   2   7  11        138.99        176.85       103.45 o                         
   3   7  11       2319.78       2843.81       450.98 o                         
   4   7  11        489.96        538.20       136.58 o                         
   5   7  11       3237.43       4035.12       351.59 o                         
   6   7  11        765.41        853.27       190.67 o                         
   7   7  11        815.92       1281.93       250.17 o                         
   8   7  11        372.10        223.12       116.29 o                         
  -8   8  11         25.99         53.78        50.17 o                         
  -7   8  11        495.62        518.59       108.36 o                         
  -6   8  11        753.70        869.50       209.60 o                         
  -5   8  11        719.80        818.11       204.19 o                         
  -4   8  11       4016.89       3676.77       370.52 o                         
  -3   8  11         96.22        217.71       113.59 o                         
  -2   8  11       1502.15       1657.86       210.95 o                         
  -1   8  11        331.76        143.34        96.01 o                         
   0   8  11        299.76        227.18       104.12 o                         
   1   8  11        329.17        410.04       126.44 o                         
   2   8  11       1490.17       1688.05       196.75 o                         
   3   8  11         96.27        155.82        50.83 o                         
   4   8  11       4003.01       3878.44       246.69 o                         
   5   8  11        723.92        608.26       106.83 o                         
   6   8  11        752.45       1114.25       219.06 o                         
   7   8  11        495.62        572.00       164.97 o                         
   8   8  11         25.95        162.27       109.53 o                         
  -7   9  11         58.66        202.84       117.65 o                         
  -6   9  11        487.97        321.84       143.34 o                         
  -5   9  11       1673.69       1544.27       242.05 o                         
  -4   9  11         21.37        132.52       104.12 o                         
  -3   9  11       2649.88       2561.16       289.38 o                         
  -2   9  11        400.79        389.45       140.63 o                         
  -1   9  11        906.74        793.77       179.85 o                         
   0   9  11       1825.97       1734.94       224.47 o                         
   1   9  11        912.88        681.53       169.03 o                         
   2   9  11        402.98        466.28        89.51 o                         
   3   9  11       2649.41       2784.28       286.68 o                         
   4   9  11         21.60         27.62        85.19 o                         
   5   9  11       1671.80       1706.60       180.53 o                         
   6   9  11        488.41        548.86       105.67 o                         
   7   9  11         58.86         99.55        75.05 o                         
  -6  10  11         40.24         10.82        52.74 o                         
  -5  10  11        231.28        385.39       154.16 o                         
  -4  10  11       1591.84       1537.51       236.64 o                         
  -3  10  11        452.72        490.87       159.57 o                         
  -2  10  11       1625.98       1676.79       235.29 o                         
  -1  10  11       1274.70        970.92       205.54 o                         
   0  10  11        375.88        550.37       154.16 o                         
   1  10  11       1274.54       1360.36       197.43 o                         
   2  10  11       1626.81       1446.91       206.89 o                         
   3  10  11        455.45        338.79        69.19 o                         
   4  10  11       1595.69       1519.82       226.50 o                         
   5  10  11        231.68        318.72        92.63 o                         
   6  10  11         40.33         33.65        48.74 o                         
  -5  11  11        149.28        131.17       110.88 o                         
  -4  11  11        324.58        275.86       137.93 o                         
  -3  11  11        828.39        665.31       183.91 o                         
  -2  11  11        815.16        446.24       151.45 o                         
  -1  11  11        767.27        662.60       169.03 o                         
   0  11  11       1425.21       1914.79       246.11 o                         
   1  11  11        760.35        608.51       173.09 o                         
   2  11  11        812.51        938.46       205.54 o                         
   3  11  11        831.51        764.02       178.50 o                         
   4  11  11        323.28        252.35        79.78 o                         
   5  11  11        147.91        185.78        64.49 o                         
  -3  12  11        885.93       1118.31       252.87 o                         
  -2  12  11        487.35        455.71       167.68 o                         
  -1  12  11        644.99        588.23       169.03 o                         
   0  12  11        414.96        335.36       144.69 o                         
   1  12  11        643.83        485.46       144.69 o                         
   2  12  11        484.86        580.12       155.51 o                         
   3  12  11        884.20       1154.82       229.88 o                         
   0   0  12      13398.53      16450.13      1010.13 o                         
   1   0  12      10588.97       9891.71       647.73 o                         
   2   0  12       6210.30       6180.20       303.70 o                         
   3   0  12        130.14        100.27        38.10 o                         
   4   0  12       1101.13       1158.04       100.30 o                         
   5   0  12       2239.14       2442.21       259.63 o                         
   6   0  12       4827.44       4568.02       257.42 o                         
   7   0  12       4110.06       3880.96       359.70 o                         
   8   0  12       2006.59       1302.22       192.02 o                         
   9   0  12        101.03         85.19        90.60 o                         
  10   0  12        312.69        158.21        78.43 o                         
 -10   1  12         68.72         33.81        58.15 o                         
  -9   1  12       1353.81       1372.53       196.08 o                         
  -8   1  12       1064.16        966.86       198.78 o                         
  -7   1  12       3168.81       3110.84       204.08 o                         
  -6   1  12       3898.37       3889.67       238.67 o                         
  -5   1  12       2588.85       2315.86       162.67 o                         
  -4   1  12       1021.15        906.01        90.60 o                         
  -3   1  12        330.29        296.32        60.24 o                         
  -2   1  12       5965.03       6077.88       300.91 o                         
  -1   1  12      16679.32      18080.91      1107.89 o                         
   1   1  12      16681.30      20893.62      1146.71 o                         
   2   1  12       5964.26       5748.80       286.28 o                         
   3   1  12        324.56        392.54        60.96 o                         
   4   1  12       1020.40       1098.56       153.48 o                         
   5   1  12       2601.35       2530.12       157.22 o                         
   6   1  12       3893.15       3925.58       351.59 o                         
   7   1  12       3157.52       2835.67       298.85 o                         
   8   1  12       1069.12        984.44       209.60 o                         
   9   1  12       1352.94        970.92       216.36 o                         
  10   1  12         68.82        125.76        91.95 o                         
 -10   2  12         75.75        114.94        74.37 o                         
  -9   2  12        261.52        132.52        77.08 o                         
  -8   2  12       1754.39       1673.44       239.35 o                         
  -7   2  12       3078.35       3195.53       271.80 o                         
  -6   2  12       3946.31       3716.17       233.72 o                         
  -5   2  12       1267.52       1188.47       114.02 o                         
  -4   2  12        254.50        223.44        61.54 o                         
  -3   2  12        321.17        301.88        92.63 o                         
  -2   2  12       6620.97       7631.64       910.06 o                         
  -1   2  12       7989.97       7912.79       306.74 o                         
   0   2  12      12537.87      12595.71       563.86 o                         
   1   2  12       7990.79       8139.20       528.73 o                         
   2   2  12       6614.22       7405.57      1070.31 o                         
   3   2  12        318.94        445.41        52.71 o                         
   4   2  12        255.88        197.97        58.82 o                         
   5   2  12       1270.44       1285.99       167.68 o                         
   6   2  12       3945.28       4052.69       354.29 o                         
   7   2  12       3076.23       3139.93       320.48 o                         
   8   2  12       1745.24       2075.70       250.17 o                         
   9   2  12        263.82        379.98       133.87 o                         
  10   2  12         75.53         89.25        81.14 o                         
  -9   3  12        269.72        325.72        93.98 o                         
  -8   3  12        922.37       1044.93       127.84 o                         
  -7   3  12       3120.94       3232.12       340.09 o                         
  -6   3  12       1585.39       1708.77       146.21 o                         
  -5   3  12       1193.91       1202.55       120.43 o                         
  -4   3  12        821.21        919.42       108.51 o                         
  -3   3  12          9.95         10.14        35.38 o                         
  -2   3  12       1553.64       1834.14       181.88 o                         
  -1   3  12       3510.03       3412.05       157.61 o                         
   0   3  12       3094.90       2821.97       164.81 o                         
   2   3  12       1554.81       1637.82       103.65 o                         
   3   3  12          9.92         -5.41        39.22 o                         
   4   3  12        821.99        784.31       128.46 o                         
   5   3  12       1200.73       1418.51       179.85 o                         
   6   3  12       1587.43       1551.03       206.89 o                         
   7   3  12       3112.15       2711.26       302.90 o                         
   8   3  12        924.43        926.29       208.25 o                         
   9   3  12        269.81        319.13       114.94 o                         
  -9   4  12        213.61        229.05        81.81 o                         
  -8   4  12        493.40        558.96       107.75 o                         
  -7   4  12       1788.57       2045.39       484.78 o                         
  -6   4  12       1409.11       1716.72       212.30 o                         
  -5   4  12        630.77        552.06       102.30 o                         
  -4   4  12        117.19        137.07        58.15 o                         
  -3   4  12        196.11        164.85        57.14 o                         
  -2   4  12         67.28         25.45        49.36 o                         
  -1   4  12        282.65        382.13        49.39 o                         
   0   4  12          7.92          0.64        39.89 o                         
   1   4  12        284.82        236.64        67.61 o                         
   2   4  12         66.59         85.19        51.39 o                         
   3   4  12        195.71        147.40        77.08 o                         
   4   4  12        117.21         79.78        58.15 o                         
   5   4  12        635.60        750.50       160.92 o                         
   6   4  12       1416.34       1565.91       208.25 o                         
   7   4  12       1781.18       1522.63       217.71 o                         
   8   4  12        492.39        465.17       159.57 o                         
   9   4  12        215.06        288.03       116.29 o                         
  -9   5  12        298.95        188.40        62.94 o                         
  -8   5  12        818.78        807.17       130.50 o                         
  -7   5  12       1269.54       1401.00       141.51 o                         
  -6   5  12       1144.96       1335.47       132.43 o                         
  -5   5  12         41.05         86.46        47.48 o                         
  -4   5  12        156.32        137.32        59.19 o                         
  -3   5  12         64.25         72.35        47.81 o                         
  -2   5  12        481.53        477.34       125.76 o                         
  -1   5  12        354.68        409.91        50.92 o                         
   0   5  12        686.68        842.80        83.15 o                         
   1   5  12        349.36        359.45        67.25 o                         
   3   5  12         63.91         93.31        59.50 o                         
   4   5  12        156.01        182.55        77.08 o                         
   5   5  12         39.59        140.63        78.43 o                         
   6   5  12       1143.98       1038.53       215.01 o                         
   7   5  12       1273.07       1356.31       206.89 o                         
   8   5  12        816.24        789.71       206.89 o                         
   9   5  12        296.08        193.37       112.24 o                         
  -8   6  12        901.09        965.64       162.95 o                         
  -7   6  12       1090.87       1082.45       192.70 o                         
  -6   6  12        948.21       1095.44       151.00 o                         
  -5   6  12        495.32        598.74       105.06 o                         
  -4   6  12         93.72         63.51        56.12 o                         
  -3   6  12        268.73        394.86       123.05 o                         
  -2   6  12       1106.65       1095.32       170.38 o                         
  -1   6  12       1143.69       1618.64       200.13 o                         
   0   6  12       1736.24       1882.28       131.09 o                         
   1   6  12       1144.48       1434.62       388.77 o                         
   2   6  12       1102.76       1144.22       105.58 o                         
   3   6  12        268.35        297.50        97.36 o                         
   4   6  12         95.09        140.63        78.43 o                         
   5   6  12        496.51        492.22       144.69 o                         
   6   6  12        950.17       1122.37       223.12 o                         
   7   6  12       1083.89       1089.91       231.23 o                         
   8   6  12        897.88        789.71       213.66 o                         
  -8   7  12        991.01        840.08       136.73 o                         
  -7   7  12       1363.26       1654.52       176.47 o                         
  -6   7  12        910.33        828.87       156.18 o                         
  -5   7  12        615.15        574.40       106.57 o                         
  -4   7  12        501.39        473.29       152.80 o                         
  -3   7  12        930.71        754.56       174.44 o                         
  -2   7  12        803.42       1594.30       206.89 o                         
  -1   7  12       3751.03       3496.92       338.06 o                         
   0   7  12       3053.68       2772.11       285.32 o                         
   1   7  12       3746.86       3996.75       447.59 o                         
   2   7  12        800.49       1505.82       371.19 o                         
   3   7  12        927.77       1080.61       121.70 o                         
   4   7  12        501.39        486.81       124.41 o                         
   5   7  12        613.97        650.43       155.51 o                         
   6   7  12        911.46        918.18       196.08 o                         
   7   7  12       1366.76       1749.81       236.64 o                         
   8   7  12        994.48       1333.32       271.80 o                         
  -7   8  12        821.90        776.32       132.76 o                         
  -6   8  12       1060.33       1016.89       232.59 o                         
  -5   8  12        896.88        891.13       212.30 o                         
  -4   8  12        560.91        732.92       186.61 o                         
  -3   8  12       1325.98       2235.27       256.93 o                         
  -2   8  12       3790.77       3875.55       377.28 o                         
  -1   8  12       3360.82       3242.70       334.01 o                         
   0   8  12       3912.59       3979.67       371.87 o                         
   1   8  12       3363.63       3721.39       342.12 o                         
   2   8  12       3800.32       4394.88       257.82 o                         
   3   8  12       1327.85       1569.96       216.36 o                         
   4   8  12        559.08        608.10       107.41 o                         
   5   8  12        901.38       1037.51       284.65 o                         
   6   8  12       1060.05       1169.70       233.94 o                         
   7   8  12        821.64        860.03       208.25 o                         
  -6   9  12        861.00        791.07       209.60 o                         
  -5   9  12        939.88        934.41       221.77 o                         
  -4   9  12        918.03        899.25       208.25 o                         
  -3   9  12        997.12       1146.71       225.83 o                         
  -2   9  12       1613.99       1574.02       228.53 o                         
  -1   9  12       3210.50       2738.31       313.72 o                         
   0   9  12       4401.24       4580.07       415.14 o                         
   1   9  12       3226.96       3737.62       346.18 o                         
   2   9  12       1614.45       1772.59       238.00 o                         
   3   9  12        998.00        835.69       190.67 o                         
   4   9  12        925.69        935.08       146.72 o                         
   5   9  12        939.04       1017.35       130.33 o                         
   6   9  12        858.93        889.41       140.47 o                         
  -5  10  12        997.96       1095.32       239.35 o                         
  -4  10  12        355.16        327.24       140.63 o                         
  -3  10  12        699.41        761.32       201.49 o                         
  -2  10  12       1438.63       1249.48       246.11 o                         
  -1  10  12       1381.00       1269.76       244.76 o                         
   0  10  12       2222.79       2067.59       255.58 o                         
   1  10  12       1376.24       1367.13       208.25 o                         
   2  10  12       1445.24       1499.65       216.36 o                         
   3  10  12        700.35        901.07       109.82 o                         
   4  10  12        358.00        415.23        94.33 o                         
   5  10  12        994.01       1000.65       167.68 o                         
  -4  11  12        598.80        369.16       160.92 o                         
  -3  11  12         95.95        -82.49        82.49 o                         
  -2  11  12        465.78        359.70       144.69 o                         
  -1  11  12       1388.04       1693.02       240.70 o                         
   0  11  12        699.14        839.75       197.43 o                         
   1  11  12       1392.64       1350.90       209.60 o                         
   2  11  12        461.47        402.97       131.17 o                         
   3  11  12         96.16         86.54        78.43 o                         
   4  11  12        597.76        356.99       143.34 o                         
  -2  12  12        129.30        102.77       109.53 o                         
  -1  12  12        309.66        183.91       119.00 o                         
   0  12  12        647.01        408.38       160.92 o                         
   1  12  12        308.11        347.53       123.05 o                         
   2  12  12        128.93        224.47       110.88 o                         
   1   0  13       1012.71       1007.43       129.82 o                         
   2   0  13        550.87        548.40        77.97 o                         
   3   0  13      12734.78      12517.19       568.08 o                         
   4   0  13        789.95        716.95        78.95 o                         
   5   0  13       3991.25       4572.89       253.69 o                         
   6   0  13        546.91        547.91        89.67 o                         
   7   0  13          2.56        -44.62        44.62 o                         
   8   0  13       1513.26       1188.63       183.91 o                         
   9   0  13        633.14        528.73       155.51 o                         
  -9   1  13       1007.73        961.45       208.25 o                         
  -8   1  13        741.90        701.82       173.09 o                         
  -7   1  13       1450.58       1239.37       201.49 o                         
  -6   1  13       2042.70       2149.96       468.55 o                         
  -5   1  13         44.28         33.07        43.27 o                         
  -4   1  13       7621.35       8207.75       824.87 o                         
  -3   1  13       1581.32       1489.73       141.99 o                         
  -2   1  13       6244.40       6265.00       318.06 o                         
  -1   1  13        999.14        991.03        69.13 o                         
   0   1  13        228.46        192.02        74.37 o                         
   1   1  13        999.30       1123.72       129.82 o                         
   2   1  13       6261.33       6281.56       307.09 o                         
   3   1  13       1578.78       1540.42       109.17 o                         
   4   1  13       7629.79       8106.67       414.46 o                         
   5   1  13         44.23         50.03        58.15 o                         
   6   1  13       2049.38       2197.41       240.70 o                         
   7   1  13       1443.71       1464.49       201.49 o                         
   8   1  13        741.40        526.03       169.03 o                         
   9   1  13       1003.92        988.50       220.42 o                         
  -9   2  13        323.45        436.78       141.99 o                         
  -8   2  13       1715.70       1890.21       155.70 o                         
  -7   2  13       1678.19       1717.05       206.89 o                         
  -6   2  13        304.98        228.79        66.27 o                         
  -5   2  13       3182.45       3032.72       196.72 o                         
  -4   2  13       1179.34       1145.31       107.08 o                         
  -3   2  13       7005.38       8009.49       902.63 o                         
  -2   2  13       1240.56       1454.83       187.29 o                         
  -1   2  13       3343.75       3184.92       147.13 o                         
   0   2  13        247.49        279.29        55.55 o                         
   1   2  13       3334.45       2847.84       244.76 o                         
   2   2  13       1239.23       1374.51       187.29 o                         
   3   2  13       7000.43       7532.31      1014.86 o                         
   4   2  13       1176.69       1181.87       155.51 o                         
   5   2  13       3179.27       2795.10       278.56 o                         
   6   2  13        303.51        283.97       104.12 o                         
   7   2  13       1674.91       1839.06       233.94 o                         
   8   2  13       1711.16       1221.08       248.81 o                         
   9   2  13        322.31        221.77       112.24 o                         
  -9   3  13        958.86       1015.54       208.25 o                         
  -8   3  13        789.44       1101.43       202.16 o                         
  -7   3  13        756.86        704.92       116.48 o                         
  -6   3  13       2049.38       1895.46       156.39 o                         
  -5   3  13        374.59        385.25        81.82 o                         
  -4   3  13       1009.71       1101.86       111.32 o                         
  -3   3  13       1714.82       1883.93       147.22 o                         
  -2   3  13       6041.13       6748.79       522.64 o                         
  -1   3  13       1545.08       1535.43        92.11 o                         
   0   3  13       9886.03       9007.78       423.12 o                         
   2   3  13       6039.26       6099.35       386.74 o                         
   3   3  13       1713.77       2300.18       213.66 o                         
   4   3  13       1005.33        922.23       141.99 o                         
   5   3  13        372.75        599.05       146.04 o                         
   6   3  13       2037.88       1679.50       220.42 o                         
   7   3  13        755.84       1077.74       167.68 o                         
   8   3  13        788.60       1260.30       201.49 o                         
   9   3  13        957.00        895.19       221.77 o                         
  -9   4  13        230.48        187.06       131.17 o                         
  -8   4  13        919.30        736.12       147.40 o                         
  -7   4  13       1751.78       1860.14       159.99 o                         
  -6   4  13         31.24         36.23        43.74 o                         
  -5   4  13       1910.03       1923.89       195.40 o                         
  -4   4  13       1161.01       1156.24       209.60 o                         
  -3   4  13        210.82        293.71        72.92 o                         
  -2   4  13       1987.54       2146.12       180.53 o                         
  -1   4  13       7951.74       8791.27       709.26 o                         
   0   4  13       1843.34       1837.14       126.38 o                         
   1   4  13       7943.26       7811.95       554.42 o                         
   2   4  13       1988.72       1933.72       194.72 o                         
   3   4  13        211.59        247.46        91.95 o                         
   4   4  13       1156.68       1496.94       173.09 o                         
   5   4  13       1918.71       1937.78       224.47 o                         
   6   4  13         31.08         20.28        56.79 o                         
   7   4  13       1750.30       1463.14       216.36 o                         
   8   4  13        919.39        639.61       170.38 o                         
   9   4  13        232.52        178.50        97.36 o                         
  -9   5  13        717.33        852.39       139.27 o                         
  -8   5  13        743.38        635.89       214.33 o                         
  -7   5  13        279.32        156.97        68.24 o                         
  -6   5  13       2524.85       2760.11       204.62 o                         
  -5   5  13        330.22        463.73        94.60 o                         
  -4   5  13       3195.31       3120.99       213.71 o                         
  -3   5  13        821.54        826.75       121.42 o                         
  -2   5  13       1585.22       1703.84       206.89 o                         
  -1   5  13        730.28        782.02        75.78 o                         
   0   5  13       7024.05       8541.43       410.04 o                         
   1   5  13        731.99        776.25        88.21 o                         
   3   5  13        827.96        792.42       128.46 o                         
   4   5  13       3196.57       3046.62       288.03 o                         
   5   5  13        331.28        497.63       140.63 o                         
   6   5  13       2524.89       2332.63       275.86 o                         
   7   5  13        280.41        179.85        91.95 o                         
   8   5  13        744.49       1019.60       219.06 o                         
   9   5  13        716.63        838.40       217.71 o                         
  -8   6  13        151.57        128.68        62.29 o                         
  -7   6  13       1303.51       1275.56       138.92 o                         
  -6   6  13        272.65        237.99        75.02 o                         
  -5   6  13       2883.39       3270.34       230.35 o                         
  -4   6  13        358.47        539.29       105.48 o                         
  -3   6  13        981.37       1095.32       171.74 o                         
  -2   6  13        297.27        255.58       109.53 o                         
  -1   6  13       4479.23       5642.94       447.59 o                         
   0   6  13         14.41        -20.72        22.00 o                         
   1   6  13       4475.66       5263.02       392.15 o                         
   2   6  13        301.05        304.30        67.02 o                         
   3   6  13        973.76        895.19       135.23 o                         
   4   6  13        357.36        374.57       120.35 o                         
   5   6  13       2883.13       3211.59       316.43 o                         
   6   6  13        273.71        354.29       121.70 o                         
   7   6  13       1300.45       1413.10       213.66 o                         
   8   6  13        151.57        124.41       105.48 o                         
  -8   7  13        252.36        247.04        77.82 o                         
  -7   7  13        169.14        154.70        63.92 o                         
  -6   7  13       1302.82       1443.88       149.66 o                         
  -5   7  13        575.07        519.56       107.04 o                         
  -4   7  13       2701.59       3179.14       316.43 o                         
  -3   7  13        236.67        160.92       100.07 o                         
  -2   7  13       2401.65       2980.36       302.90 o                         
  -1   7  13         28.37         83.84        67.61 o                         
   0   7  13       2628.13       2478.68       270.45 o                         
   1   7  13         28.99         53.84        60.18 o                         
   2   7  13       2414.06       2809.23       192.91 o                         
   3   7  13        236.75        229.16        69.31 o                         
   4   7  13       2699.91       2601.73       275.86 o                         
   5   7  13        574.09        753.20       173.09 o                         
   6   7  13       1303.11       1463.14       208.25 o                         
   7   7  13        167.66        220.42       104.12 o                         
   8   7  13        251.68        262.34       125.76 o                         
  -7   8  13        599.76        635.22       120.87 o                         
  -6   8  13        411.25        455.71       154.16 o                         
  -5   8  13       1891.60       1882.33       250.17 o                         
  -4   8  13        253.49        216.36       120.35 o                         
  -3   8  13       2460.64       2501.66       300.20 o                         
  -2   8  13        126.03         52.74        64.91 o                         
  -1   8  13       2080.79       1859.34       244.76 o                         
   0   8  13        271.16        106.83        86.54 o                         
   1   8  13       2075.66       2181.18       251.52 o                         
   2   8  13        126.74        145.63        50.99 o                         
   3   8  13       2465.64       3268.39       321.84 o                         
   4   8  13        252.48        195.11        66.85 o                         
   5   8  13       1898.57       1933.03       262.34 o                         
   6   8  13        412.05        655.84       170.38 o                         
   7   8  13        600.73        325.89       129.82 o                         
  -6   9  13        656.37        661.25       192.02 o                         
  -5   9  13         19.47        -73.02        73.02 o                         
  -4   9  13       2048.68       2619.31       308.31 o                         
  -3   9  13        431.12        367.81       139.28 o                         
  -2   9  13       2142.93       1839.06       256.93 o                         
  -1   9  13       1680.33       1724.12       238.00 o                         
   0   9  13         23.77         66.26        85.19 o                         
   1   9  13       1683.99       1960.76       250.17 o                         
   2   9  13       2146.49       2132.50       258.28 o                         
   3   9  13        430.68        471.26       156.18 o                         
   4   9  13       2049.91       2181.76       182.96 o                         
   5   9  13         20.29        -16.81        77.08 o                         
   6   9  13        657.15        866.14       255.58 o                         
  -5  10  13        400.56        835.69       213.66 o                         
  -4  10  13        321.92        301.55       150.10 o                         
  -3  10  13       1163.62       1407.69       269.10 o                         
  -2  10  13       1083.98       1330.61       260.98 o                         
  -1  10  13        750.70        883.02       202.84 o                         
   0  10  13       1209.21       1150.77       231.23 o                         
   1  10  13        749.70        673.42       177.14 o                         
   2  10  13       1084.32       1235.96       240.70 o                         
   3  10  13       1161.92       1277.88       201.49 o                         
   4  10  13        320.43        436.12        85.91 o                         
   5  10  13        401.16        296.11       150.10 o                         
  -4  11  13        293.53        216.36       141.99 o                         
  -3  11  13        527.31        719.40       200.13 o                         
  -2  11  13        501.58        604.46       187.96 o                         
  -1  11  13        639.90        477.34       159.57 o                         
   0  11  13        399.54        365.11       127.11 o                         
   1  11  13        645.04        550.37       154.16 o                         
   2  11  13        504.02        340.77       135.23 o                         
   3  11  13        530.58        620.68       171.74 o                         
   4  11  13        292.30        179.85       117.65 o                         
   0  12  13        248.34         71.67        93.31 o                         
   0   0  14         13.29         35.16        39.22 o                         
   1   0  14        377.46        434.07       105.48 o                         
   2   0  14          3.75         -3.86        25.96 o                         
   3   0  14        676.09        690.56        84.95 o                         
   4   0  14        662.04        723.23        81.17 o                         
   5   0  14       1087.52       1383.37       116.45 o                         
   6   0  14        768.32        672.07       159.57 o                         
   7   0  14         78.94         81.14        71.67 o                         
   8   0  14        897.81       1019.60       215.01 o                         
   9   0  14          4.11         31.10        47.33 o                         
  -9   1  14        650.93        868.14       198.78 o                         
  -8   1  14        102.35        117.65        78.43 o                         
  -7   1  14         19.90         -6.76        52.74 o                         
  -6   1  14        448.56        519.26       140.63 o                         
  -5   1  14        527.19        425.93        83.74 o                         
  -4   1  14       1273.90       1284.07       111.56 o                         
  -3   1  14       2828.99       2638.33       172.11 o                         
  -2   1  14       1289.64       1294.24       109.46 o                         
  -1   1  14        132.97        147.56        37.33 o                         
   0   1  14        475.49        558.48       112.24 o                         
   1   1  14        133.86        170.38        68.96 o                         
   2   1  14       1302.97       1310.61       102.04 o                         
   3   1  14       2823.99       2596.91       162.09 o                         
   4   1  14       1266.72       1165.20       136.58 o                         
   5   1  14        527.00        616.63       143.34 o                         
   6   1  14        450.20        915.47       181.20 o                         
   7   1  14         19.93        112.24        74.37 o                         
   8   1  14        102.34         18.93        73.02 o                         
   9   1  14        649.57        511.15       159.57 o                         
  -9   2  14        340.69        243.41       112.24 o                         
  -8   2  14        351.85        496.28       141.99 o                         
  -7   2  14        221.99        178.22        62.91 o                         
  -6   2  14       1308.96       1233.47       122.64 o                         
  -5   2  14       3534.83       3190.68       220.42 o                         
  -4   2  14       1134.52       1125.98       109.65 o                         
  -3   2  14       5166.64       5235.36       287.24 o                         
  -2   2  14        608.08        639.87       111.56 o                         
  -1   2  14       1327.54       1280.01        84.34 o                         
   0   2  14        268.16        313.72        77.08 o                         
   1   2  14       1313.54       1315.74       141.99 o                         
   2   2  14        605.98        590.61        94.66 o                         
   3   2  14       5142.36       5229.60       274.51 o                         
   4   2  14       1130.29       1057.46       152.80 o                         
   5   2  14       3533.24       3235.94       306.96 o                         
   6   2  14       1307.08       1098.03       174.44 o                         
   7   2  14        220.25        365.11       124.41 o                         
   8   2  14        349.99        311.02       125.76 o                         
   9   2  14        338.03        335.36       127.11 o                         
  -9   3  14        224.15         41.92        68.96 o                         
  -8   3  14        339.99        325.58        81.82 o                         
  -7   3  14        110.49        147.70        54.92 o                         
  -6   3  14       1668.60       1750.69       155.27 o                         
  -5   3  14        476.70        388.37        91.28 o                         
  -4   3  14       9100.92       9124.17       458.27 o                         
  -3   3  14       1051.84       1153.80       111.76 o                         
  -2   3  14       6098.43       6712.29       774.16 o                         
  -1   3  14       1293.77       1166.28        81.24 o                         
   0   3  14       1292.09       1394.11       109.32 o                         
   2   3  14       6114.82       6350.39       366.46 o                         
   3   3  14       1048.83       1142.65       152.80 o                         
   4   3  14       9075.44       9111.46       646.38 o                         
   5   3  14        478.73        466.53       124.41 o                         
   6   3  14       1671.58       1939.13       229.88 o                         
   7   3  14        111.07        -12.17        50.03 o                         
   8   3  14        340.65        239.35       117.65 o                         
   9   3  14        224.24        325.89       116.29 o                         
  -9   4  14        983.76        870.58       137.45 o                         
  -8   4  14        102.28         80.79        56.32 o                         
  -7   4  14          5.29         84.46        53.52 o                         
  -6   4  14        820.16        843.47       137.25 o                         
  -5   4  14       6470.63       6669.92       370.70 o                         
  -4   4  14       1406.31       1485.33       136.79 o                         
  -3   4  14      11677.86      11493.27       562.70 o                         
  -2   4  14       1386.41       1456.13       133.32 o                         
  -1   4  14       2187.65       2709.46       478.02 o                         
   0   4  14       1255.75       1213.35       128.46 o                         
   1   4  14       2202.09       2227.16       210.95 o                         
   2   4  14       1392.98       1521.28       166.33 o                         
   3   4  14      11689.74      12075.60       784.31 o                         
   4   4  14       1413.03       1855.29       205.54 o                         
   5   4  14       6495.05       6846.44       527.38 o                         
   6   4  14        820.36        929.00       196.08 o                         
   7   4  14          5.51         16.23        39.22 o                         
   8   4  14        100.54         71.67        79.78 o                         
   9   4  14        980.05       1089.91       242.05 o                         
  -8   5  14        617.36        523.89       106.02 o                         
  -7   5  14        335.08        302.35        86.53 o                         
  -6   5  14       1009.53       1030.60       129.52 o                         
  -5   5  14        648.23        925.01       132.30 o                         
  -4   5  14       9079.71       9018.83       957.39 o                         
  -3   5  14       1450.91       1490.55       184.58 o                         
  -1   5  14        597.27        572.00       143.34 o                         
   0   5  14        235.57        347.80        62.88 o                         
   1   5  14        596.54        660.46        81.29 o                         
   3   5  14       1441.06       1319.80       167.68 o                         
   4   5  14       9069.77       9749.73       663.95 o                         
   5   5  14        648.25        558.48       155.51 o                         
   6   5  14       1015.50       1121.02       223.12 o                         
   7   5  14        333.74        288.03       121.70 o                         
   8   5  14        617.10        296.14       128.46 o                         
  -8   6  14        402.91        534.09       113.39 o                         
  -7   6  14         66.87         24.62        47.10 o                         
  -6   6  14        221.35        122.73        95.33 o                         
  -5   6  14       2411.45       2581.50       336.03 o                         
  -4   6  14        748.40        666.81       135.23 o                         
  -3   6  14       8210.82       8435.34       626.09 o                         
  -2   6  14        671.58        704.52       166.33 o                         
  -1   6  14       2110.39       2396.19       259.63 o                         
   0   6  14        448.90        439.48       129.82 o                         
   1   6  14       2106.80       2263.00       160.17 o                         
   2   6  14        671.51        704.43        90.01 o                         
   3   6  14       8179.77       8110.80       585.52 o                         
   4   6  14        746.91        996.61       186.61 o                         
   5   6  14       2413.33       2324.52       260.98 o                         
   6   6  14        219.72        292.09       120.35 o                         
   7   6  14         67.92        213.66       105.48 o                         
   8   6  14        400.27        488.16       148.75 o                         
  -7   7  14        148.40        200.85        64.87 o                         
  -6   7  14         25.23        -34.60        44.01 o                         
  -5   7  14        124.16         82.95        62.05 o                         
  -4   7  14       2643.98       2746.42       308.31 o                         
  -3   7  14       1386.07       1433.39       208.25 o                         
  -2   7  14       2780.46       2912.75       309.67 o                         
  -1   7  14       1403.12       1299.51       198.78 o                         
   0   7  14        235.84        238.00       112.24 o                         
   1   7  14       1406.11       1550.75       152.13 o                         
   2   7  14       2780.37       2860.83       197.63 o                         
   3   7  14       1388.08       1360.87       127.65 o                         
   4   7  14       2630.63       2832.97       282.62 o                         
   5   7  14        125.50         51.39        51.39 o                         
   6   7  14         25.38        109.53        60.85 o                         
   7   7  14        146.44        123.05        81.14 o                         
  -7   8  14        111.32        176.49        71.75 o                         
  -6   8  14         23.64        205.54       119.00 o                         
  -5   8  14         46.67         56.79        71.67 o                         
  -4   8  14        554.89        489.51       156.86 o                         
  -3   8  14        780.00        720.75       185.26 o                         
  -2   8  14        869.01        880.32       201.49 o                         
  -1   8  14        462.94        411.08       147.40 o                         
   0   8  14        353.92        229.88       117.65 o                         
   1   8  14        466.93        485.46       150.10 o                         
   2   8  14        869.41        776.00        96.24 o                         
   3   8  14        777.64        929.00       204.19 o                         
   4   8  14        555.78        419.69        92.75 o                         
   5   8  14         48.12         80.61        39.93 o                         
   6   8  14         23.72        131.17        82.49 o                         
   7   8  14        111.88        101.42        75.73 o                         
  -6   9  14        136.32         83.84        90.60 o                         
  -5   9  14        117.29         86.54       109.53 o                         
  -4   9  14         33.48         82.49        97.36 o                         
  -3   9  14        144.47         66.26        83.84 o                         
  -2   9  14         83.72         62.20        89.25 o                         
  -1   9  14         29.04        -51.39        73.02 o                         
   0   9  14         30.58         40.57        63.56 o                         
   1   9  14         28.53         50.03        82.49 o                         
   2   9  14         84.91         50.03        66.26 o                         
   3   9  14        144.59        130.23        51.60 o                         
   4   9  14         33.00         -1.87        60.85 o                         
   5   9  14        119.10        172.13        63.02 o                         
   6   9  14        135.65        111.13        62.58 o                         
  -5  10  14        492.39        520.62       177.14 o                         
  -4  10  14        289.70         81.14       114.94 o                         
  -3  10  14        343.97        526.03       174.44 o                         
  -2  10  14          4.89        -35.16        86.54 o                         
  -1  10  14          3.41        -10.82        51.39 o                         
   0  10  14        203.51        187.96       114.94 o                         
   1  10  14          3.45         86.54        82.49 o                         
   2  10  14          5.03          5.41        63.56 o                         
   3  10  14        344.49        402.97       156.86 o                         
   4  10  14        293.13        160.29        64.11 o                         
   5  10  14        490.89        355.56       271.80 o                         
  -3  11  14        155.94        156.86       114.94 o                         
  -2  11  14        373.34        239.35       144.69 o                         
  -1  11  14        109.83        -18.93        81.14 o                         
   0  11  14         12.95         -8.11        51.39 o                         
   1  11  14        110.20        -14.87        85.19 o                         
   2  11  14        373.58        447.59       148.75 o                         
   3  11  14        155.91         66.26        98.71 o                         
   1   0  15       1211.95       1179.16       150.10 o                         
   2   0  15       4453.81       4544.29       248.90 o                         
   3   0  15       4030.48       4037.00       230.38 o                         
   4   0  15        981.08       1040.81        97.97 o                         
   5   0  15       2636.68       2695.29       178.42 o                         
   6   0  15          0.14        116.29        74.37 o                         
   7   0  15       1091.55        966.86       204.19 o                         
   8   0  15       1857.23       1740.35       238.00 o                         
   9   0  15         60.41         14.87        56.79 o                         
  -9   1  15       1267.80       1269.76       198.78 o                         
  -8   1  15        303.65        166.33       100.07 o                         
  -7   1  15        985.66       1164.29       228.53 o                         
  -6   1  15       1730.93       1615.41       138.04 o                         
  -5   1  15        580.17        579.74       141.31 o                         
  -4   1  15       2201.70       2364.84       342.80 o                         
  -3   1  15       4924.89       5009.68       270.83 o                         
  -2   1  15       2600.09       2305.68       161.72 o                         
  -1   1  15       2121.87       2041.59       115.28 o                         
   0   1  15        677.85        629.66        87.90 o                         
   1   1  15       2120.55       2566.57       219.06 o                         
   2   1  15       2591.87       2504.51       155.64 o                         
   3   1  15       4907.15       4669.08       255.35 o                         
   4   1  15       2187.84       2332.87       275.86 o                         
   5   1  15        574.90        586.88       143.34 o                         
   6   1  15       1727.24       1640.28       210.95 o                         
   7   1  15        991.87       1310.33       198.78 o                         
   8   1  15        302.31        520.62       152.80 o                         
   9   1  15       1270.99       1191.33       244.76 o                         
  -9   2  15          1.92         39.22        59.50 o                         
  -8   2  15       1752.09       1912.08       242.05 o                         
  -7   2  15        496.62        491.11        94.19 o                         
  -6   2  15       1087.84        749.54       115.71 o                         
  -5   2  15       1757.35       1731.34       143.79 o                         
  -4   2  15       1878.43       1944.25       168.36 o                         
  -3   2  15        814.32       1215.37       366.46 o                         
  -2   2  15       4796.97       5071.29       907.36 o                         
  -1   2  15       1521.35       1404.54        91.78 o                         
   0   2  15       3274.41       3192.66       259.63 o                         
   1   2  15       1525.54       1432.03       158.21 o                         
   2   2  15       4788.88       5002.88       580.79 o                         
   3   2  15        811.09       1117.54       186.61 o                         
   4   2  15       1874.41       1564.55       196.08 o                         
   5   2  15       1750.80       1503.70       197.43 o                         
   6   2  15       1096.92       1114.25       174.44 o                         
   7   2  15        495.52        528.73       155.51 o                         
   8   2  15       1753.22       1954.00       258.28 o                         
   9   2  15          2.02        -40.57        58.15 o                         
  -9   3  15        967.16        872.20       206.89 o                         
  -8   3  15        116.62        143.91        85.87 o                         
  -7   3  15       1224.03        986.58       281.94 o                         
  -6   3  15        969.08        776.59       121.42 o                         
  -5   3  15        315.25        333.89        77.57 o                         
  -4   3  15        796.86        880.02       109.17 o                         
  -3   3  15       2746.00       3227.06       212.67 o                         
  -2   3  15        571.03        568.40       146.04 o                         
  -1   3  15       6231.39       6000.18       253.91 o                         
   0   3  15       5480.63       5116.28       271.58 o                         
   2   3  15        573.18        567.18        64.49 o                         
   3   3  15       2744.45       3484.75       298.85 o                         
   4   3  15        796.37        897.89       175.79 o                         
   5   3  15        320.44        106.83        81.14 o                         
   6   3  15        975.56       1084.51       215.01 o                         
   7   3  15       1223.18       1318.44       192.02 o                         
   8   3  15        116.21        181.20       105.48 o                         
   9   3  15        964.27        999.31       233.94 o                         
  -8   4  15       1356.49       1313.37       206.89 o                         
  -7   4  15        597.89        614.48       115.68 o                         
  -6   4  15        780.14        726.30       120.52 o                         
  -5   4  15       1682.18       1418.82       140.08 o                         
  -4   4  15        181.53        134.07        69.64 o                         
  -3   4  15          8.77          4.90        31.68 o                         
  -2   4  15       4059.33       3565.34       234.24 o                         
  -1   4  15       2258.93       2420.05       151.70 o                         
   0   4  15       4996.59       5138.62       275.47 o                         
   1   4  15       2267.84       2179.83       206.89 o                         
   2   4  15       4066.78       4093.26       317.78 o                         
   3   4  15          8.65        -18.93        28.40 o                         
   4   4  15        184.25        279.92        96.01 o                         
   5   4  15       1690.62       1584.84       202.84 o                         
   6   4  15        781.88        681.53       174.44 o                         
   7   4  15        600.06        457.06       146.04 o                         
   8   4  15       1348.42       1273.82       252.87 o                         
  -8   5  15        244.09         58.50        55.88 o                         
  -7   5  15       1313.30       1413.07       231.23 o                         
  -6   5  15       1574.50       1686.52       158.84 o                         
  -5   5  15        325.39        291.79        84.59 o                         
  -4   5  15       1342.56       1297.70       149.77 o                         
  -3   5  15        456.22        499.76        97.05 o                         
  -2   5  15        683.97        663.96       155.51 o                         
  -1   5  15       2320.16       2227.16       250.17 o                         
   0   5  15       2359.66       2716.23       172.46 o                         
   1   5  15       2334.78       2311.50       159.69 o                         
   3   5  15        450.10        781.60       150.10 o                         
   4   5  15       1344.80       1334.67       177.14 o                         
   5   5  15        325.63        417.85       119.00 o                         
   6   5  15       1576.92       1725.47       224.47 o                         
   7   5  15       1310.52       1382.00       206.89 o                         
   8   5  15        244.10        141.99       102.77 o                         
  -8   6  15        398.35        281.27        87.97 o                         
  -7   6  15        993.12        800.92       177.82 o                         
  -6   6  15        784.05        725.96       195.40 o                         
  -5   6  15       2465.04       2672.23       293.44 o                         
  -4   6  15        110.19        153.22        65.79 o                         
  -3   6  15       1004.25        912.77       194.72 o                         
  -2   6  15        887.23        766.73       170.38 o                         
  -1   6  15       1524.21       1958.06       235.29 o                         
   0   6  15        312.94        434.07       132.52 o                         
   1   6  15       1530.68       1968.60       467.20 o                         
   2   6  15        881.69        730.95       107.21 o                         
   3   6  15       1000.68        956.04       135.23 o                         
   4   6  15        111.23         35.16        54.09 o                         
   5   6  15       2463.93       2795.10       288.03 o                         
   6   6  15        784.91       1406.34       192.02 o                         
   7   6  15        988.15       1064.22       225.83 o                         
   8   6  15        399.67        423.25       151.45 o                         
  -7   7  15         75.74         15.90        47.48 o                         
  -6   7  15       1777.86       1889.00       178.43 o                         
  -5   7  15        339.59        361.99       123.05 o                         
  -4   7  15       1668.49       1514.52       227.18 o                         
  -3   7  15        282.38        325.89       120.35 o                         
  -2   7  15       1160.18       1499.65       220.42 o                         
  -1   7  15       1330.90       1263.00       189.32 o                         
   0   7  15       2109.78       1885.04       239.35 o                         
   1   7  15       1332.98       1258.95       187.96 o                         
   2   7  15       1156.04       1502.05       216.36 o                         
   3   7  15        279.04        201.49        97.36 o                         
   4   7  15       1662.26       1629.46       196.08 o                         
   5   7  15        337.77        146.04        82.49 o                         
   6   7  15       1775.50       1949.95       246.11 o                         
   7   7  15         74.84        174.44        97.36 o                         
  -6   8  15         13.53         -8.11        89.25 o                         
  -5   8  15       1672.76       1515.87       246.11 o                         
  -4   8  15       1025.91        995.26       227.18 o                         
  -3   8  15        863.67       1066.93       225.83 o                         
  -2   8  15        779.64       1029.06       217.71 o                         
  -1   8  15       1031.88       1043.94       220.42 o                         
   0   8  15          6.06        -39.22        39.22 o                         
   1   8  15       1030.46       1382.00       202.84 o                         
   2   8  15        770.89        911.42       202.84 o                         
   3   8  15        859.59       1419.86       212.30 o                         
   4   8  15       1024.04       1044.42       125.00 o                         
   5   8  15       1676.25       1863.55       165.85 o                         
   6   8  15         13.42          6.76        55.44 o                         
  -5   9  15        237.18        208.25       125.76 o                         
  -4   9  15        876.69        673.42       205.54 o                         
  -3   9  15       1088.59       1145.36       240.70 o                         
  -2   9  15        349.22        217.71       119.00 o                         
  -1   9  15        944.34       1138.59       233.94 o                         
   0   9  15        482.82        544.96       160.92 o                         
   1   9  15        942.29        929.00       209.60 o                         
   2   9  15        349.99        173.09       113.59 o                         
   3   9  15       1094.99       1184.57       232.59 o                         
   4   9  15        877.32        805.16       196.75 o                         
   5   9  15        237.69        161.51        73.02 o                         
  -4  10  15        852.24       1068.28       244.76 o                         
  -3  10  15        284.96        324.54       148.75 o                         
  -2  10  15       1392.31       1532.10       236.64 o                         
  -1  10  15        164.73         83.84        98.71 o                         
   0  10  15       1371.36       1729.53       246.11 o                         
   1  10  15        165.12         83.84        91.95 o                         
   2  10  15       1396.66       1587.54       240.70 o                         
   3  10  15        285.35        220.42       125.76 o                         
   4  10  15        854.61        636.91       178.50 o                         
  -2  11  15         23.40         24.34       108.18 o                         
  -1  11  15       1046.41       1114.25       243.41 o                         
   0  11  15         67.52        131.17        94.66 o                         
   1  11  15       1043.48        805.94       205.54 o                         
   2  11  15         23.48        -37.86        60.85 o                         
   0   0  16      21725.23      26395.93      1598.36 o                         
   1   0  16        286.13        325.89        98.71 o                         
   2   0  16       6275.07       5934.38       310.55 o                         
   3   0  16          0.97         31.08        32.47 o                         
   4   0  16       1688.96       1515.42       121.57 o                         
   5   0  16          0.99         33.81        48.68 o                         
   6   0  16       6676.89       6479.98       524.67 o                         
   7   0  16          2.49         56.79        63.56 o                         
   8   0  16       2342.89       2351.56       285.32 o                         
   9   0  16        124.04        315.07       132.52 o                         
  -9   1  16        592.73        604.46       160.92 o                         
  -8   1  16        240.22        147.40       102.77 o                         
  -7   1  16       4903.76       4146.00       413.79 o                         
  -6   1  16        398.95        212.30       101.42 o                         
  -5   1  16       2296.49       2328.11       286.68 o                         
  -4   1  16        151.41        135.27        55.36 o                         
  -3   1  16        162.68        187.35        59.19 o                         
  -2   1  16          2.32          9.97        31.94 o                         
  -1   1  16      16346.20      16880.24       809.27 o                         
   0   1  16        557.28        517.73        80.05 o                         
   1   1  16      16345.79      20013.31      1118.31 o                         
   2   1  16          2.18        -20.68        20.68 o                         
   3   1  16        168.00        206.56        51.95 o                         
   4   1  16        150.63         29.75        55.44 o                         
   5   1  16       2290.71       2074.35       242.05 o                         
   6   1  16        398.47        381.33       120.35 o                         
   7   1  16       4902.65       5586.15       458.41 o                         
   8   1  16        240.13        251.52       113.59 o                         
   9   1  16        591.02        639.61       170.38 o                         
  -8   2  16        847.08        751.85       179.85 o                         
  -7   2  16       1090.82       1252.18       190.67 o                         
  -6   2  16       2562.46       2609.57       191.38 o                         
  -5   2  16        644.59        679.80       109.69 o                         
  -4   2  16        326.44        347.31        76.22 o                         
  -3   2  16        101.35         16.50        57.47 o                         
  -2   2  16       4317.77       4738.72       518.59 o                         
  -1   2  16         56.49         37.11        26.29 o                         
   0   2  16      11619.69      11434.63       739.68 o                         
   1   2  16         57.23         52.74        44.62 o                         
   2   2  16       4323.40       4655.67       398.91 o                         
   3   2  16        101.18         67.61        62.20 o                         
   4   2  16        324.61        315.07       109.53 o                         
   5   2  16        646.27        572.00       148.75 o                         
   6   2  16       2567.80       2398.89       273.15 o                         
   7   2  16       1089.30       1326.56       201.49 o                         
   8   2  16        846.78        742.39       190.67 o                         
  -8   3  16        600.86        615.27       163.62 o                         
  -7   3  16       1132.95       1600.12       379.98 o                         
  -6   3  16       1459.32       1357.82       315.07 o                         
  -5   3  16        361.46        326.50        82.67 o                         
  -4   3  16        405.27        450.43        90.30 o                         
  -3   3  16          0.59          9.43        35.40 o                         
  -2   3  16         21.99        -14.58        33.27 o                         
  -1   3  16       2932.45       2854.23       147.86 o                         
   0   3  16          5.07        -19.93        50.71 o                         
   2   3  16         21.72        -13.52        41.92 o                         
   3   3  16          0.68        -21.64        29.75 o                         
   4   3  16        403.48        450.30       123.05 o                         
   5   3  16        366.55        336.71       124.41 o                         
   6   3  16       1463.89       1104.79       177.14 o                         
   7   3  16       1137.38       1070.98       229.88 o                         
   8   3  16        601.32        561.18       182.55 o                         
  -8   4  16          6.37        -21.20        40.29 o                         
  -7   4  16       1519.67       1610.26       243.41 o                         
  -6   4  16        307.81        348.71        98.04 o                         
  -5   4  16        564.74        541.97       106.35 o                         
  -4   4  16        195.41        262.23        90.60 o                         
  -3   4  16        139.18        124.17        50.94 o                         
  -2   4  16         30.54         -3.83        36.58 o                         
  -1   4  16          4.56        -15.59        19.23 o                         
   0   4  16         25.83        119.35        68.96 o                         
   1   4  16          4.50        -23.66        23.66 o                         
   2   4  16         30.06        -40.57        40.57 o                         
   3   4  16        139.41        166.33        78.43 o                         
   4   4  16        196.05        215.01        83.84 o                         
   5   4  16        569.31        703.17       166.33 o                         
   6   4  16        307.90        198.78        96.01 o                         
   7   4  16       1516.83       1738.99       236.64 o                         
   8   4  16          6.14         63.56        77.08 o                         
  -8   5  16        900.16        839.92       198.78 o                         
  -7   5  16         14.13         63.65        52.56 o                         
  -6   5  16       1124.00       1113.92       135.23 o                         
  -5   5  16         17.17        -53.41        53.41 o                         
  -4   5  16         18.76         59.85        51.61 o                         
  -3   5  16         84.29         73.57        53.93 o                         
  -2   5  16        272.63        273.15       105.48 o                         
  -1   5  16        657.46        653.14       160.92 o                         
   0   5  16         38.05         35.64        29.76 o                         
   1   5  16        660.10        770.22        90.98 o                         
   3   5  16         83.84         16.23        48.68 o                         
   4   5  16         18.75         44.62        44.62 o                         
   5   5  16         17.42         37.86        45.98 o                         
   6   5  16       1125.93       1006.07       205.54 o                         
   7   5  16         14.36        136.58        77.08 o                         
   8   5  16        897.85       1206.21       250.17 o                         
  -7   6  16       1128.57       1018.02       155.32 o                         
  -6   6  16        220.58        215.10        67.57 o                         
  -5   6  16         80.43        162.37       126.44 o                         
  -4   6  16         85.53          0.54        49.87 o                         
  -3   6  16        312.97        378.63       136.58 o                         
  -2   6  16        176.32        217.71       104.12 o                         
  -1   6  16        164.97        154.16       102.77 o                         
   0   6  16       2557.61       2632.83       289.38 o                         
   1   6  16        164.92        175.26       112.91 o                         
   2   6  16        175.91        166.58        57.72 o                         
   3   6  16        313.03        386.74       108.18 o                         
   4   6  16         85.79         31.10        45.98 o                         
   5   6  16         81.61        221.77        83.84 o                         
   6   6  16        221.37        213.66        90.60 o                         
   7   6  16       1123.11       1172.40       248.81 o                         
  -7   7  16        789.55        791.79       134.28 o                         
  -6   7  16        164.09        166.09        73.07 o                         
  -5   7  16        312.11        286.02        85.51 o                         
  -4   7  16        435.34        344.82       132.52 o                         
  -3   7  16        165.27        193.37        94.66 o                         
  -2   7  16       1079.68       1042.59       216.36 o                         
  -1   7  16       2793.99       2720.73       309.67 o                         
   0   7  16          1.32        -66.26        66.26 o                         
   1   7  16       2798.14       2768.06       302.90 o                         
   2   7  16       1075.35        999.49       113.25 o                         
   3   7  16        164.59         86.16        29.37 o                         
   4   7  16        434.29        316.43       101.42 o                         
   5   7  16        312.42        340.77       121.70 o                         
   6   7  16        163.14        185.26        94.66 o                         
   7   7  16        786.74        718.05       183.91 o                         
  -6   8  16        761.27        883.02       228.53 o                         
  -5   8  16        282.28        427.31       171.74 o                         
  -4   8  16          4.26        -31.10        86.54 o                         
  -3   8  16       1027.64       1168.34       239.35 o                         
  -2   8  16       1635.17       1597.01       233.94 o                         
  -1   8  16        537.11        402.97       154.16 o                         
   0   8  16       6984.98       7553.67       616.63 o                         
   1   8  16        537.46        423.25       150.10 o                         
   2   8  16       1630.08       2094.64       265.04 o                         
   3   8  16       1027.13       1036.75       122.45 o                         
   4   8  16          4.64         44.29        35.31 o                         
   5   8  16        282.84        342.65        89.25 o                         
   6   8  16        765.04       1153.47       239.35 o                         
  -5   9  16        882.21       1079.10       247.46 o                         
  -4   9  16        726.70        791.07       212.30 o                         
  -3   9  16        278.41        457.06       155.51 o                         
  -2   9  16        883.29       1052.05       228.53 o                         
  -1   9  16       3629.51       3452.30       384.04 o                         
   0   9  16          0.31         86.54        78.43 o                         
   1   9  16       3632.65       4095.97       401.62 o                         
   2   9  16        881.59        964.15       223.12 o                         
   3   9  16        278.06        294.79       132.52 o                         
   4   9  16        730.68        903.78       117.82 o                         
   5   9  16        884.39        976.04       130.51 o                         
  -3  10  16        537.94        709.93       201.49 o                         
  -2  10  16        526.09        438.13       163.62 o                         
  -1  10  16        347.11        224.47       137.93 o                         
   0  10  16       2891.62       3479.34       379.98 o                         
   1  10  16        347.21        408.38       148.75 o                         
   2  10  16        525.88        329.95       143.34 o                         
   3  10  16        539.40        478.70       164.97 o                         
   1   0  17         43.60         39.92        35.77 o                         
   2   0  17       2148.26       2255.84       157.03 o                         
   3   0  17       1259.74       1301.71       179.85 o                         
   4   0  17       2798.39       2560.23       173.23 o                         
   5   0  17        940.05       1102.08       170.38 o                         
   6   0  17        182.28        340.77       114.94 o                         
   7   0  17        638.28        634.21       163.62 o                         
   8   0  17        667.69        688.30       175.79 o                         
  -8   1  17        316.62        110.88        75.73 o                         
  -7   1  17        661.21        686.94       169.03 o                         
  -6   1  17        681.57        634.21       162.27 o                         
  -5   1  17       1887.54       2143.48       183.91 o                         
  -4   1  17       1038.14       1015.96       144.69 o                         
  -3   1  17       3877.95       4080.86       242.41 o                         
  -2   1  17        614.49        561.75        90.10 o                         
  -1   1  17        241.06        233.39        59.07 o                         
   0   1  17         54.36         42.22        33.85 o                         
   1   1  17        246.24        413.79       106.83 o                         
   2   1  17        612.87        755.22        84.47 o                         
   3   1  17       3872.25       4029.24       265.04 o                         
   4   1  17       1038.27        897.89       141.99 o                         
   5   1  17       1892.18       1752.52       223.12 o                         
   6   1  17        682.19        947.93       193.37 o                         
   7   1  17        661.41        631.50       160.92 o                         
   8   1  17        316.48        347.53       136.58 o                         
  -8   2  17        976.88       1206.21       243.41 o                         
  -7   2  17        534.74        546.31       162.27 o                         
  -6   2  17        738.38        787.52       156.18 o                         
  -5   2  17       1154.07       1164.95       121.10 o                         
  -4   2  17       2248.88       2345.30       174.35 o                         
  -3   2  17        564.84        654.83       160.24 o                         
  -2   2  17       5168.27       5468.26       670.72 o                         
  -1   2  17        230.59        250.47        50.39 o                         
   0   2  17        645.90        584.17        94.66 o                         
   1   2  17        230.47        212.30        81.14 o                         
   2   2  17       5163.01       5578.01       957.39 o                         
   3   2  17        561.58        400.27       110.88 o                         
   4   2  17       2241.82       2143.32       238.00 o                         
   5   2  17       1157.96       1148.06       171.74 o                         
   6   2  17        737.26        640.97       159.57 o                         
   7   2  17        534.95        632.85       170.38 o                         
   8   2  17        977.35        941.17       215.01 o                         
  -8   3  17         55.80        141.99        87.90 o                         
  -7   3  17       1078.69       1077.81       181.88 o                         
  -6   3  17        716.58        812.81       127.20 o                         
  -5   3  17        870.16        871.30       131.29 o                         
  -4   3  17       1001.75       1071.04       118.56 o                         
  -3   3  17       5350.25       6136.20       568.62 o                         
  -2   3  17        217.51        203.86        64.83 o                         
  -1   3  17       3934.73       3698.68       180.06 o                         
   0   3  17        559.97        634.44        79.86 o                         
   2   3  17        217.75        269.10        85.19 o                         
   3   3  17       5337.64       6644.96       484.11 o                         
   4   3  17       1002.38       1334.67       174.44 o                         
   5   3  17        869.12        839.75       179.85 o                         
   6   3  17        716.50        718.05       175.79 o                         
   7   3  17       1084.41       1070.98       232.59 o                         
   8   3  17         55.91         54.09        68.96 o                         
  -8   4  17        962.08        956.00       145.32 o                         
  -7   4  17        115.30        136.77        83.84 o                         
  -6   4  17       1168.16       1470.95       146.66 o                         
  -5   4  17       1206.63       1371.59       183.23 o                         
  -4   4  17        132.38         57.28        78.43 o                         
  -3   4  17        135.47         98.18        52.91 o                         
  -2   4  17       4057.42       4152.34       275.18 o                         
  -1   4  17        518.50        640.97       148.75 o                         
   0   4  17       3176.11       3122.85       197.72 o                         
   1   4  17        520.34        590.10        92.77 o                         
   2   4  17       4071.81       3793.06       325.89 o                         
   3   4  17        136.35         79.78        63.56 o                         
   4   4  17        133.50        101.42        67.61 o                         
   5   4  17       1206.56       1126.42       178.50 o                         
   6   4  17       1170.13       1175.11       232.59 o                         
   7   4  17        114.70        112.24        78.43 o                         
   8   4  17        965.07        887.08       217.71 o                         
  -7   5  17       1105.75       1306.91       153.53 o                         
  -6   5  17        535.62        643.35       115.40 o                         
  -5   5  17        897.04        796.16       128.13 o                         
  -4   5  17       1297.11       1598.80       185.93 o                         
  -3   5  17        202.67        347.75        88.41 o                         
  -2   5  17        659.30        626.09       164.97 o                         
  -1   5  17       2328.25       2227.16       256.93 o                         
   0   5  17       1064.68       1199.45       178.50 o                         
   1   5  17       2329.00       2244.57       165.03 o                         
   3   5  17        202.75        113.59        70.32 o                         
   4   5  17       1295.85       1010.13       160.92 o                         
   5   5  17        897.90       1087.21       206.89 o                         
   6   5  17        537.61        401.62       135.23 o                         
   7   5  17       1106.76       1106.14       232.59 o                         
  -7   6  17        434.70        462.53       108.95 o                         
  -6   6  17        461.32        515.61       108.95 o                         
  -5   6  17       1364.95       1446.27       149.08 o                         
  -4   6  17        643.62        729.68       129.35 o                         
  -3   6  17       1050.41        808.65       190.67 o                         
  -2   6  17       1019.23       1310.33       196.08 o                         
  -1   6  17        699.09        965.51       204.19 o                         
   0   6  17       2757.35       2807.27       306.96 o                         
   1   6  17        699.03        981.73       209.60 o                         
   2   6  17       1020.99       1080.47       121.28 o                         
   3   6  17       1050.40       1011.48       148.75 o                         
   4   6  17        642.16        732.92       169.03 o                         
   5   6  17       1364.22       1325.21       189.32 o                         
   6   6  17        459.38        989.85       209.60 o                         
   7   6  17        433.51        379.98       135.23 o                         
  -6   7  17        887.21        770.35       146.66 o                         
  -5   7  17        292.20        431.37       155.51 o                         
  -4   7  17       1083.49       1173.75       232.59 o                         
  -3   7  17       1041.92       1053.40       223.12 o                         
  -2   7  17        880.53       1030.41       221.77 o                         
  -1   7  17       1234.05       1486.12       225.83 o                         
   0   7  17        561.44        549.01       156.86 o                         
   1   7  17       1234.52       1365.77       260.98 o                         
   2   7  17        877.98        895.19       208.25 o                         
   3   7  17       1040.84       1106.14       228.53 o                         
   4   7  17       1078.50       1034.35       125.88 o                         
   5   7  17        294.62        411.08       123.05 o                         
   6   7  17        887.89        956.04       202.84 o                         
  -5   8  17        850.31       1038.53       243.41 o                         
  -4   8  17       1254.22       1150.77       251.52 o                         
  -3   8  17        612.68        785.66       193.37 o                         
  -2   8  17       1099.90       1707.89       247.46 o                         
  -1   8  17        688.57        578.76       175.79 o                         
   0   8  17         26.31        106.83       104.12 o                         
   1   8  17        688.94        498.98       158.21 o                         
   2   8  17       1096.51       1564.55       240.70 o                         
   3   8  17        613.22        814.05       205.54 o                         
   4   8  17       1255.93       1267.33       227.85 o                         
   5   8  17        854.41        963.94       152.77 o                         
  -4   9  17        290.70        489.51       175.79 o                         
  -3   9  17       1434.27       1610.53       252.87 o                         
  -2   9  17        575.73        627.44       186.61 o                         
  -1   9  17        638.43        246.11       146.04 o                         
   0   9  17        697.02        705.87       202.84 o                         
   1   9  17        636.91        593.64       186.61 o                         
   2   9  17        576.86        398.91       162.27 o                         
   3   9  17       1429.25       1421.22       277.21 o                         
   4   9  17        290.84        274.51       137.93 o                         
  -2  10  17        945.38       1080.45       258.28 o                         
  -1  10  17        221.47        109.53       108.18 o                         
   0  10  17        374.33        370.52       158.21 o                         
   1  10  17        221.94        281.27       123.05 o                         
   2  10  17        943.49        973.62       231.23 o                         
   0   0  18          0.17         37.86        51.39 o                         
   1   0  18         18.35          6.76        30.60 o                         
   2   0  18        867.31        853.77       100.79 o                         
   3   0  18        378.17        310.30        71.00 o                         
   4   0  18       1226.86       1138.52       108.36 o                         
   5   0  18        159.70        159.57        79.78 o                         
   6   0  18        996.17        854.62       194.72 o                         
   7   0  18          4.41        -20.28        29.75 o                         
   8   0  18        161.26        102.77        81.14 o                         
  -8   1  18         69.60        140.63        60.85 o                         
  -7   1  18         14.93         86.54        85.19 o                         
  -6   1  18        208.08         52.74        77.08 o                         
  -5   1  18       1631.53       1242.77       152.13 o                         
  -4   1  18        784.09        855.75       121.04 o                         
  -3   1  18        434.70        476.07        87.72 o                         
  -2   1  18        365.44        441.69        81.75 o                         
  -1   1  18          2.72         -2.64        58.15 o                         
   0   1  18        235.02        288.21        61.95 o                         
   1   1  18          2.80         62.20        40.57 o                         
   2   1  18        364.83        394.73        70.24 o                         
   3   1  18        432.00        478.45        79.86 o                         
   4   1  18        785.65        785.66       167.68 o                         
   5   1  18       1632.57       1586.19       202.84 o                         
   6   1  18        208.41        396.21       117.65 o                         
   7   1  18         14.74         25.69        64.91 o                         
   8   1  18         68.83        109.53        74.37 o                         
  -8   2  18        205.99         62.20        71.67 o                         
  -7   2  18         68.41         20.28        64.91 o                         
  -6   2  18        294.41        355.64       132.52 o                         
  -5   2  18       1412.97       1390.43       132.82 o                         
  -4   2  18       1258.79       1176.10       119.77 o                         
  -3   2  18       2709.14       2794.13       193.48 o                         
  -2   2  18        278.24        347.53       104.12 o                         
  -1   2  18        284.13        348.54        58.41 o                         
   0   2  18        890.06        908.70        91.13 o                         
   1   2  18        283.25        248.81        90.60 o                         
   2   2  18        276.70        396.36       111.56 o                         
   3   2  18       2687.72       2535.47       260.98 o                         
   4   2  18       1246.92       1085.86       162.27 o                         
   5   2  18       1415.70       1141.30       220.42 o                         
   6   2  18        294.38        434.07       139.28 o                         
   7   2  18         68.10        -50.03        60.85 o                         
   8   2  18        206.91        358.35       127.11 o                         
  -7   3  18          9.23        -37.86        37.86 o                         
  -6   3  18        641.95        614.87       113.37 o                         
  -5   3  18       1181.61       1126.47       124.45 o                         
  -4   3  18       4278.19       3875.60       253.86 o                         
  -3   3  18       1898.57       2213.44       246.79 o                         
  -2   3  18       2217.84       2315.82       296.82 o                         
  -1   3  18        119.70         21.81        33.37 o                         
   0   3  18         23.32          5.85        31.12 o                         
   1   3  18        120.06         10.82        31.10 o                         
   2   3  18       2231.53       2204.17       223.12 o                         
   3   3  18       1893.40       2105.45       227.18 o                         
   4   3  18       4271.40       4424.56       370.52 o                         
   5   3  18       1182.48       1318.44       183.91 o                         
   6   3  18        639.67        613.92       160.92 o                         
   7   3  18          8.88        -45.98        45.98 o                         
  -7   4  18         47.50         53.38        51.15 o                         
  -6   4  18        347.32        408.12        91.79 o                         
  -5   4  18       3039.98       3055.46       222.05 o                         
  -4   4  18       1802.26       1993.69       169.67 o                         
  -3   4  18       5765.50       5501.80       348.88 o                         
  -2   4  18       1559.16       1525.77       212.98 o                         
  -1   4  18       1450.96       1395.52       196.08 o                         
   0   4  18        169.08        165.69        53.41 o                         
   1   4  18       1461.23       1570.49       167.68 o                         
   2   4  18       1574.28       1495.59       173.09 o                         
   3   4  18       5768.37       5510.42       436.78 o                         
   4   4  18       1802.38       1958.06       227.18 o                         
   5   4  18       3042.22       2920.86       304.26 o                         
   6   4  18        350.31        515.21       137.93 o                         
   7   4  18         46.91         -8.11        64.91 o                         
  -7   5  18        111.87         63.56        87.22 o                         
  -6   5  18        344.66        409.46        97.75 o                         
  -5   5  18        650.71        626.95       115.82 o                         
  -4   5  18       5426.04       5848.12       353.31 o                         
  -3   5  18       1903.06       1799.60       162.55 o                         
  -2   5  18       3815.52       3813.35       359.70 o                         
  -1   5  18        786.30       1084.51       208.25 o                         
   0   5  18          0.61        137.93        97.36 o                         
   1   5  18        789.35        845.21       100.55 o                         
   2   5  18       3823.44       3487.45       347.53 o                         
   3   5  18       1903.05       1910.73       208.25 o                         
   4   5  18       5419.88       6167.62       486.81 o                         
   5   5  18        653.12       1104.79       209.60 o                         
   6   5  18        344.85        347.53       132.52 o                         
   7   5  18        112.02         58.15        79.78 o                         
  -6   6  18        167.73        230.28        79.11 o                         
  -5   6  18       1224.59       1565.85       233.94 o                         
  -4   6  18        850.86       1044.78       293.44 o                         
  -3   6  18       3813.68       3970.21       378.63 o                         
  -2   6  18       1304.17       1478.01       204.19 o                         
  -1   6  18        950.38        934.41       212.30 o                         
   0   6  18       1626.69       1721.41       232.59 o                         
   1   6  18        944.52       1177.81       232.59 o                         
   2   6  18       1304.06       1037.26       117.95 o                         
   3   6  18       3811.35       3846.08       252.78 o                         
   4   6  18        845.21       1273.82       174.44 o                         
   5   6  18       1224.22       1252.18       193.37 o                         
   6   6  18        167.90         68.96        70.32 o                         
  -6   7  18          0.71        -33.73        69.64 o                         
  -5   7  18        191.47        271.80       131.17 o                         
  -4   7  18       1108.01       1061.52       227.18 o                         
  -3   7  18        567.44        617.98       175.79 o                         
  -2   7  18       1657.90       1649.75       239.35 o                         
  -1   7  18        677.51        849.21       216.36 o                         
   0   7  18         36.94        101.42        82.49 o                         
   1   7  18        677.15        969.56       220.42 o                         
   2   7  18       1661.93       1630.81       235.29 o                         
   3   7  18        563.39        544.96       158.21 o                         
   4   7  18       1107.63       1219.78       346.18 o                         
   5   7  18        191.46        242.05       102.77 o                         
   6   7  18          0.80         78.43        87.90 o                         
  -5   8  18         17.77         97.36       112.24 o                         
  -4   8  18        205.66        177.14       123.05 o                         
  -3   8  18        430.85        409.73       146.04 o                         
  -2   8  18         75.28        146.04        93.31 o                         
  -1   8  18        367.18        141.99       109.53 o                         
   0   8  18        124.26        -63.56        71.67 o                         
   1   8  18        366.89        378.63       151.45 o                         
   2   8  18         75.82        125.76        91.95 o                         
   3   8  18        432.74        622.04       185.26 o                         
   4   8  18        204.93        289.42        80.54 o                         
   5   8  18         18.15         52.98        42.57 o                         
  -3   9  18         48.58         28.40       106.83 o                         
  -2   9  18         69.15        251.52       129.82 o                         
  -1   9  18         21.16        -16.23        90.60 o                         
   0   9  18          4.48        -37.86        87.90 o                         
   1   9  18         21.36        -78.43        91.95 o                         
   2   9  18         69.17        -64.91        85.19 o                         
   3   9  18         48.10         21.64        73.02 o                         
  -1  10  18          2.88        -13.52        87.90 o                         
   0  10  18         41.70        -28.40        82.49 o                         
   1  10  18          3.03        -43.27        43.27 o                         
   1   0  19       2939.50       2647.72       176.89 o                         
   2   0  19         37.70         69.63        41.08 o                         
   3   0  19       3723.50       3521.70       331.98 o                         
   4   0  19         86.39        128.46        66.26 o                         
   5   0  19       1252.76       1377.94       196.08 o                         
   6   0  19        600.58        627.44       162.27 o                         
   7   0  19         36.31         43.27        58.15 o                         
  -7   1  19        716.76        703.17       183.91 o                         
  -6   1  19       1065.77        980.38       217.71 o                         
  -5   1  19        259.81        273.15       114.94 o                         
  -4   1  19       2293.02       2733.84       339.41 o                         
  -3   1  19        132.83         68.08        45.87 o                         
  -2   1  19       4144.34       3891.06       240.37 o                         
  -1   1  19         24.28          3.04        37.67 o                         
   0   1  19       1657.17       1444.20       164.97 o                         
   1   1  19         24.07        -29.75        33.81 o                         
   2   1  19       4139.42       3921.99       231.76 o                         
   3   1  19        132.03         77.08        70.32 o                         
   4   1  19       2280.35       2317.76       265.04 o                         
   5   1  19        259.83        182.55        90.60 o                         
   6   1  19       1065.28       1267.06       190.67 o                         
   7   1  19        718.79        539.55       156.86 o                         
  -7   2  19        629.92        279.92       112.24 o                         
  -6   2  19        169.39        171.74        86.54 o                         
  -5   2  19       1553.22       1514.37       140.13 o                         
  -4   2  19        282.06        299.97        73.69 o                         
  -3   2  19       1905.60       2122.87       211.63 o                         
  -2   2  19        336.46        308.39        74.51 o                         
  -1   2  19       4082.10       4066.70       258.28 o                         
   0   2  19         10.59          5.41        45.30 o                         
   1   2  19       4081.71       4132.48       339.41 o                         
   2   2  19        335.83        508.45       124.41 o                         
   3   2  19       1893.85       1959.41       225.83 o                         
   4   2  19        282.35         93.31        75.73 o                         
   5   2  19       1549.87       1195.39       185.26 o                         
   6   2  19        170.65        140.63        73.02 o                         
   7   2  19        631.48        542.25       152.80 o                         
  -7   3  19        289.17        178.50        87.90 o                         
  -6   3  19       1024.08        688.15       351.59 o                         
  -5   3  19        165.42         93.54        57.47 o                         
  -4   3  19        666.19        786.83       120.73 o                         
  -3   3  19        915.32       1063.65       117.19 o                         
  -2   3  19       1649.42       1740.97       347.53 o                         
  -1   3  19        245.25         81.14        73.02 o                         
   0   3  19       5559.13       5266.14       292.88 o                         
   2   3  19       1656.83       1418.51       175.79 o                         
   3   3  19        915.00       1200.80       158.21 o                         
   4   3  19        664.25        751.85       169.03 o                         
   5   3  19        165.28        225.83        89.25 o                         
   6   3  19       1026.92        997.96       210.95 o                         
   7   3  19        290.51        279.92       119.00 o                         
  -7   4  19       1072.23        917.17       144.84 o                         
  -6   4  19          3.66         65.12        42.39 o                         
  -5   4  19        521.61        423.99        98.80 o                         
  -4   4  19        397.51        294.83        97.36 o                         
  -3   4  19        125.08        127.03        81.14 o                         
  -2   4  19        637.67        742.10       118.90 o                         
  -1   4  19       3811.56       3225.12       336.71 o                         
   0   4  19         37.39        181.20       104.12 o                         
   1   4  19       3828.67       3872.50       235.66 o                         
   2   4  19        636.87        592.29       129.82 o                         
   3   4  19        125.16        128.46        68.96 o                         
   4   4  19        398.80        446.24       125.76 o                         
   5   4  19        523.96        539.55       151.45 o                         
   6   4  19          3.83        -47.33        47.33 o                         
   7   4  19       1069.85       1229.20       247.46 o                         
  -6   5  19       1277.94       1276.33       144.80 o                         
  -5   5  19        118.35        113.55       112.91 o                         
  -4   5  19        115.67        124.59        61.95 o                         
  -3   5  19        501.65        480.65       108.89 o                         
  -2   5  19       1042.20       1077.74       210.95 o                         
  -1   5  19         44.37        143.34        98.71 o                         
   0   5  19       2461.38       3122.35       327.24 o                         
   1   5  19         44.06         16.06        27.87 o                         
   2   5  19       1047.58        782.48       206.22 o                         
   3   5  19        500.04        570.65       129.82 o                         
   4   5  19        117.33        177.14        78.43 o                         
   5   5  19        118.02         51.39        56.79 o                         
   6   5  19       1276.80       1556.44       213.66 o                         
  -6   6  19        274.88        369.37       102.77 o                         
  -5   6  19        871.46       1098.61       161.34 o                         
  -4   6  19        182.85        158.21       102.77 o                         
  -3   6  19        200.59         98.71        94.66 o                         
  -2   6  19        167.95        217.71       123.05 o                         
  -1   6  19       1836.38       1914.79       251.52 o                         
   0   6  19         46.33         66.26        77.08 o                         
   1   6  19       1846.65       1749.81       240.70 o                         
   2   6  19        168.04         80.56        52.20 o                         
   3   6  19        200.39        115.50        74.37 o                         
   4   6  19        182.61        167.68        89.25 o                         
   5   6  19        871.58        973.62       200.13 o                         
   6   6  19        274.12        475.99       158.21 o                         
  -5   7  19        339.34        401.62       148.75 o                         
  -4   7  19        849.71        968.21       215.01 o                         
  -3   7  19         47.75        -32.45        73.02 o                         
  -2   7  19       1089.48       1575.37       236.64 o                         
  -1   7  19        105.32        256.93       125.76 o                         
   0   7  19       1377.13       1434.74       227.18 o                         
   1   7  19        104.81         48.68        89.25 o                         
   2   7  19       1085.47       1070.98       233.94 o                         
   3   7  19         47.97         97.36        98.71 o                         
   4   7  19        848.32        845.31       136.98 o                         
   5   7  19        339.70        344.82       123.05 o                         
  -4   8  19         25.99        -56.79        56.79 o                         
  -3   8  19        792.50       1029.06       233.94 o                         
  -2   8  19        112.52         14.87        75.73 o                         
  -1   8  19        764.15        546.31       174.44 o                         
   0   8  19        365.23        336.71       140.63 o                         
   1   8  19        762.90        800.53       198.78 o                         
   2   8  19        111.89        116.29        79.78 o                         
   3   8  19        790.82       1338.73       273.15 o                         
   4   8  19         26.46        -70.32        70.32 o                         
  -2   9  19        503.96        335.36       141.99 o                         
  -1   9  19        436.00        297.50       133.87 o                         
   0   9  19          0.49        139.28       113.59 o                         
   1   9  19        435.24        424.61       154.16 o                         
   2   9  19        504.41        788.36       223.12 o                         
   0   0  20       4002.36       4966.82       397.56 o                         
   1   0  20       5309.31       5085.31       285.88 o                         
   2   0  20       1384.66       1344.59       121.78 o                         
   3   0  20         11.24        -29.45        39.89 o                         
   4   0  20        315.28        373.22       117.65 o                         
   5   0  20        831.47       1012.84       209.60 o                         
   6   0  20       1275.54       1199.45       242.05 o                         
   7   0  20       1903.79       1898.56       255.58 o                         
  -7   1  20        895.26        962.80       221.77 o                         
  -6   1  20       1899.36       1972.93       254.22 o                         
  -5   1  20        777.91        834.34       179.85 o                         
  -4   1  20        227.22        261.34        64.49 o                         
  -3   1  20         14.41         30.11        38.34 o                         
  -2   1  20       1702.62       1683.95       143.90 o                         
  -1   1  20       3004.69       3283.85       588.91 o                         
   0   1  20       5977.16       5811.97       439.48 o                         
   1   1  20       3003.29       3095.92       699.79 o                         
   2   1  20       1709.00       1893.94       144.33 o                         
   3   1  20         14.56         -2.70        48.68 o                         
   4   1  20        225.00        100.07        64.91 o                         
   5   1  20        778.64        680.18       170.38 o                         
   6   1  20       1896.58       2068.94       255.58 o                         
   7   1  20        896.28       1153.47       236.64 o                         
  -7   2  20       1130.81       1023.65       220.42 o                         
  -6   2  20        995.00       1158.88       233.94 o                         
  -5   2  20        516.02        450.27        95.88 o                         
  -4   2  20        226.54        130.96        49.28 o                         
  -3   2  20        191.14        183.14       194.72 o                         
  -2   2  20        685.68        720.61       127.79 o                         
  -1   2  20       2982.38       2760.68       280.59 o                         
   0   2  20       2087.57       1787.80       141.31 o                         
   1   2  20       2978.00       2643.65       252.87 o                         
   2   2  20        686.53        814.05       156.86 o                         
   3   2  20        193.08        242.05        85.19 o                         
   4   2  20        225.56        255.58        91.95 o                         
   5   2  20        513.39        566.59       144.69 o                         
   6   2  20        996.46        891.13       200.13 o                         
   7   2  20       1134.21       1557.79       217.71 o                         
  -7   3  20        619.34        572.00       170.38 o                         
  -6   3  20        827.23        726.16       189.32 o                         
  -5   3  20        362.70        488.79        99.22 o                         
  -4   3  20         31.39         20.96        44.94 o                         
  -3   3  20         12.80        -31.84        31.84 o                         
  -2   3  20        486.13        616.11       109.46 o                         
  -1   3  20        589.50        538.20       150.10 o                         
   0   3  20        739.52        801.16        98.22 o                         
   2   3  20        486.12        709.93       146.04 o                         
   3   3  20         12.39          8.11        37.86 o                         
   4   3  20         31.45          8.11        43.27 o                         
   5   3  20        363.91        124.41        89.25 o                         
   6   3  20        831.50        815.41       187.96 o                         
   7   3  20        618.81        293.44       131.17 o                         
  -6   4  20        459.42        425.96       102.30 o                         
  -5   4  20        262.22         74.06        70.99 o                         
  -4   4  20         81.92        105.43       101.42 o                         
  -3   4  20          0.60        -16.54        40.58 o                         
  -2   4  20          2.72         12.17        73.02 o                         
  -1   4  20        252.04        200.13       100.07 o                         
   0   4  20          2.81          6.76        51.39 o                         
   1   4  20        249.48        245.03        67.91 o                         
   2   4  20          2.62         27.05        35.16 o                         
   3   4  20          0.65         89.25        45.98 o                         
   4   4  20         82.39        -10.82        44.62 o                         
   5   4  20        262.88        219.06        93.31 o                         
   6   4  20        459.87        493.57       156.86 o                         
  -6   5  20        240.14        236.07        75.47 o                         
  -5   5  20        171.60         88.59        61.22 o                         
  -4   5  20         21.61         41.47        47.27 o                         
  -3   5  20         16.05        -56.79        56.79 o                         
  -2   5  20         72.88        116.29        94.66 o                         
  -1   5  20        104.53         27.05        77.08 o                         
   0   5  20        120.51         94.66        89.25 o                         
   1   5  20        105.36         14.87        64.91 o                         
   2   5  20         74.20         70.00        35.90 o                         
   3   5  20         16.22        -20.28        36.51 o                         
   4   5  20         21.77         -8.11        40.57 o                         
   5   5  20        173.55        282.62        93.31 o                         
   6   5  20        240.84        321.84       106.83 o                         
  -5   6  20         19.88         39.89        62.88 o                         
  -4   6  20         39.92         32.45        82.49 o                         
  -3   6  20        197.95        288.03       110.88 o                         
  -2   6  20        205.71         87.90        98.71 o                         
  -1   6  20        646.02        830.28       204.19 o                         
   0   6  20        675.28        897.89       206.89 o                         
   1   6  20        651.26        885.72       208.25 o                         
   2   6  20        204.76         81.14       102.77 o                         
   3   6  20        198.19        100.95        73.02 o                         
   4   6  20         39.54        -14.87        59.50 o                         
   5   6  20         19.97         51.39        60.85 o                         
  -4   7  20        136.09         67.61       104.12 o                         
  -3   7  20        251.14        196.08       119.00 o                         
  -2   7  20        809.49       1139.95       243.41 o                         
  -1   7  20        805.59       1317.09       263.69 o                         
   0   7  20       1603.08       1855.29       265.04 o                         
   1   7  20        804.48        762.67       200.13 o                         
   2   7  20        808.54        872.20       221.77 o                         
   3   7  20        250.89        194.72       108.18 o                         
   4   7  20        134.92         94.48       126.44 o                         
  -3   8  20        369.35        412.44       150.10 o                         
  -2   8  20        623.83        430.02       164.97 o                         
  -1   8  20       1705.87       1695.72       254.22 o                         
   0   8  20       1279.11       1519.93       244.76 o                         
   1   8  20       1707.13       1825.54       271.80 o                         
   2   8  20        623.08       1000.67       238.00 o                         
   3   8  20        367.13        355.64       164.97 o                         
   1   0  21          5.09         -0.16        27.62 o                         
   2   0  21       1340.95       1173.61       113.79 o                         
   3   0  21        347.87        296.14       105.48 o                         
   4   0  21       2632.70       2712.61       292.09 o                         
   5   0  21         60.35        114.94        78.43 o                         
   6   0  21        565.62        599.05       175.79 o                         
  -6   1  21         56.58         28.40        48.68 o                         
  -5   1  21       1540.86       2289.36       263.69 o                         
  -4   1  21        198.07         93.31        68.96 o                         
  -3   1  21       2413.63       2348.95       178.74 o                         
  -2   1  21        272.05        140.49        57.95 o                         
  -1   1  21        422.61        529.90        91.82 o                         
   0   1  21          1.37          1.35        36.51 o                         
   1   1  21        423.04        473.13        85.38 o                         
   2   1  21        273.13        277.21        97.36 o                         
   3   1  21       2409.11       2451.63       263.69 o                         
   4   1  21        198.28        210.95        89.25 o                         
   5   1  21       1540.33       1471.25       219.06 o                         
   6   1  21         56.44        -14.87        58.15 o                         
  -6   2  21        600.55        420.55       144.69 o                         
  -5   2  21         36.05         22.99        60.85 o                         
  -4   2  21       1555.11       1575.72       246.11 o                         
  -3   2  21        900.83        963.13       133.96 o                         
  -2   2  21       1563.97       1822.52       311.69 o                         
  -1   2  21        147.83        268.42        74.58 o                         
   0   2  21        474.51        483.48        85.04 o                         
   1   2  21        147.47        192.02        74.37 o                         
   2   2  21       1562.31       2006.74       220.42 o                         
   3   2  21        898.94        791.07       175.79 o                         
   4   2  21       1554.28       1733.59       215.01 o                         
   5   2  21         36.24         13.52        47.33 o                         
   6   2  21        600.62        530.08       144.69 o                         
  -6   3  21         38.21         21.64        60.85 o                         
  -5   3  21        751.63        752.47       133.36 o                         
  -4   3  21        446.83        232.81        76.93 o                         
  -3   3  21        799.32       1007.36       143.85 o                         
  -2   3  21       1168.30       1456.96       177.14 o                         
  -1   3  21       1366.87       1382.00       193.37 o                         
   0   3  21        372.82        255.69        66.02 o                         
   1   3  21       1369.77       1022.30       204.19 o                         
   2   3  21       1169.26       1014.19       151.45 o                         
   3   3  21        797.14       1026.36       160.92 o                         
   4   3  21        446.11        427.31       124.41 o                         
   5   3  21        753.43       1116.96       171.74 o                         
   6   3  21         38.47        125.76        67.61 o                         
  -6   4  21        839.81        685.14       122.37 o                         
  -5   4  21          9.55         -3.45        48.26 o                         
  -4   4  21        194.37        147.36        66.91 o                         
  -3   4  21        885.57        807.52       158.89 o                         
  -2   4  21       1002.12       1127.78       217.71 o                         
  -1   4  21        395.70        362.40       128.46 o                         
   0   4  21       2174.90       2443.52       283.97 o                         
   1   4  21        395.99        382.22        78.43 o                         
   2   4  21       1002.85        926.29       131.17 o                         
   3   4  21        885.72        922.23       139.28 o                         
   4   4  21        194.64        512.50       140.63 o                         
   5   4  21          9.82         12.17        52.74 o                         
   6   4  21        842.42        685.59       178.50 o                         
  -5   5  21        833.00       1033.99       157.12 o                         
  -4   5  21         61.07          1.38        43.44 o                         
  -3   5  21        136.75        116.29        96.01 o                         
  -2   5  21        372.91        371.87       139.28 o                         
  -1   5  21       1848.63       2009.44       256.93 o                         
   0   5  21        254.46        317.78       124.41 o                         
   1   5  21       1851.90       1981.05       262.34 o                         
   2   5  21        374.06        147.35        60.04 o                         
   3   5  21        136.42         -6.76        56.79 o                         
   4   5  21         60.30         59.50        58.15 o                         
   5   5  21        833.76       1148.06       179.85 o                         
  -4   6  21        780.32        582.82       174.44 o                         
  -3   6  21        111.76        155.51        94.66 o                         
  -2   6  21        718.37        672.07       170.38 o                         
  -1   6  21         98.03        216.36       120.35 o                         
   0   6  21       1779.56       1987.81       269.10 o                         
   1   6  21         97.91        112.24        94.66 o                         
   2   6  21        717.54        628.80       179.85 o                         
   3   6  21        111.39         73.09        33.86 o                         
   4   6  21        777.87        822.17       170.38 o                         
  -3   7  21       1026.77        877.61       201.49 o                         
  -2   7  21          0.13        -29.75        85.19 o                         
  -1   7  21        814.51        884.37       219.06 o                         
   0   7  21          2.38         -5.41        70.32 o                         
   1   7  21        816.82       1215.67       248.81 o                         
   2   7  21          0.15        -54.09        79.78 o                         
   3   7  21       1023.71       1110.20       251.52 o                         
  -1   8  21        134.14         86.54       102.77 o                         
   0   8  21        377.64        436.78       169.03 o                         
   1   8  21        133.69        220.42       120.35 o                         
   1   0  22        207.44        306.96       106.83 o                         
   2   0  22         24.70        -15.28        31.38 o                         
   3   0  22        430.48        286.68       110.88 o                         
   4   0  22         65.40         71.67        56.79 o                         
   5   0  22        782.93        734.27       169.03 o                         
   6   0  22          6.63         78.43        74.37 o                         
  -6   1  22         96.96        164.97       106.83 o                         
  -5   1  22        480.87        524.67       152.80 o                         
  -4   1  22        459.78        420.55       132.52 o                         
  -3   1  22        634.86        520.58        99.22 o                         
  -2   1  22        217.37        203.27        62.13 o                         
  -1   1  22        100.04         36.51        46.75 o                         
   0   1  22         29.97        -11.40        27.05 o                         
   1   1  22        100.16        162.42        50.03 o                         
   2   1  22        216.96        179.85        82.49 o                         
   3   1  22        633.73       1022.30       193.37 o                         
   4   1  22        460.38        453.00       129.82 o                         
   5   1  22        480.78        646.38       166.33 o                         
   6   1  22         97.61        148.75        86.54 o                         
  -6   2  22        299.87        386.74       131.17 o                         
  -5   2  22        371.58        417.85       129.82 o                         
  -4   2  22       1860.04       1713.05       152.67 o                         
  -3   2  22         75.13         25.16        54.09 o                         
  -2   2  22       1194.71       1317.92       179.85 o                         
  -1   2  22        114.99        -16.23        50.03 o                         
   0   2  22         81.16         55.06        43.95 o                         
   1   2  22        115.66        143.34        56.79 o                         
   2   2  22       1196.08       1770.10       201.49 o                         
   3   2  22         76.39         24.34        52.74 o                         
   4   2  22       1859.62       1518.58       208.25 o                         
   5   2  22        371.89        612.57       163.62 o                         
   6   2  22        299.20        244.76       105.48 o                         
  -5   3  22       1473.76       1355.07       158.04 o                         
  -4   3  22        304.06        241.89        72.07 o                         
  -3   3  22       2974.12       3235.58       232.82 o                         
  -2   3  22         73.79         14.73        44.91 o                         
  -1   3  22        662.88        659.90       166.33 o                         
   0   3  22        201.36        148.75       101.42 o                         
   1   3  22        663.38        722.10       182.55 o                         
   2   3  22         73.08        129.82        62.20 o                         
   3   3  22       2972.60       3536.14       327.24 o                         
   4   3  22        303.59        215.01       101.42 o                         
   5   3  22       1475.32       1620.00       212.30 o                         
  -5   4  22        400.30        456.43       106.12 o                         
  -4   4  22       2956.44       3029.14       231.40 o                         
  -3   4  22        128.75        156.72        85.19 o                         
  -1   4  22        129.71         39.22        81.14 o                         
   0   4  22         26.95         71.67        90.60 o                         
   1   4  22        128.11        210.95       110.88 o                         
   3   4  22        128.36        407.03       110.88 o                         
   4   4  22       2956.13       3338.71       321.84 o                         
   5   4  22        399.56        100.07        82.49 o                         
  -4   5  22        249.49        252.27        81.63 o                         
  -3   5  22       3051.80       2711.26       319.13 o                         
  -2   5  22        271.53        285.32       121.70 o                         
  -1   5  22        965.66        716.69       177.14 o                         
   0   5  22        504.94        795.12       204.19 o                         
   1   5  22        965.81        983.09       213.66 o                         
   2   5  22        271.89        252.87       117.65 o                         
   3   5  22       3049.53       3125.05       296.14 o                         
   4   5  22        249.83        146.04        79.78 o                         
  -3   6  22        433.49        400.27       148.75 o                         
  -2   6  22       1653.63       1767.39       259.63 o                         
  -1   6  22        578.44        653.14       185.26 o                         
   0   6  22          2.17        -47.33        54.09 o                         
   1   6  22        577.72        219.06       133.87 o                         
   2   6  22       1653.29       2347.51       301.55 o                         
   3   6  22        435.22        290.73       132.52 o                         
  -2   7  22        231.43        215.01       117.65 o                         
  -1   7  22        325.35        279.92       139.28 o                         
   0   7  22        312.95        204.19       120.35 o                         
   1   7  22        325.96        374.57       148.75 o                         
   2   7  22        230.74        174.44       119.00 o                         
   1   0  23        268.31        240.05        70.85 o                         
   2   0  23        419.96        338.06       112.24 o                         
   3   0  23       1183.62        761.32       160.92 o                         
   4   0  23       1025.87        590.93       169.03 o                         
   5   0  23        289.58        421.90       141.99 o                         
  -5   1  23        808.22        941.17       206.89 o                         
  -4   1  23        685.38       1096.68       221.77 o                         
  -3   1  23        526.01        577.41       151.45 o                         
  -2   1  23        983.84        902.24       198.78 o                         
  -1   1  23        443.71        473.94        91.13 o                         
   0   1  23        125.00        101.42        85.19 o                         
   1   1  23        443.33        768.08       156.86 o                         
   2   1  23        981.63        892.49       141.99 o                         
   3   1  23        525.75        700.47       166.33 o                         
   4   1  23        684.27        542.25       150.10 o                         
   5   1  23        809.23        954.69       212.30 o                         
  -5   2  23        194.68         83.84        75.73 o                         
  -4   2  23        628.42        605.81       156.86 o                         
  -3   2  23        877.54        984.42       140.74 o                         
  -2   2  23        218.28        496.28       147.40 o                         
  -1   2  23        881.04        738.33       167.68 o                         
   0   2  23        466.85        327.03        74.23 o                         
   1   2  23        882.52        924.94       132.52 o                         
   2   2  23        218.40        340.77       110.88 o                         
   3   2  23        877.57        930.35       150.10 o                         
   4   2  23        627.59        741.03       177.14 o                         
   5   2  23        195.15        208.25        96.01 o                         
  -4   3  23        274.57        245.77        81.81 o                         
  -3   3  23         66.43         38.86        73.70 o                         
  -2   3  23       1120.60       1154.82       224.47 o                         
  -1   3  23        485.92        348.88       121.70 o                         
   0   3  23       1469.33       1511.82       217.71 o                         
   1   3  23        485.00        259.63       113.59 o                         
   2   3  23       1121.79       1027.71       154.16 o                         
   3   3  23         65.15        124.41        67.61 o                         
   4   3  23        274.24        306.96       114.94 o                         
  -4   4  23        224.74        185.66        74.06 o                         
  -3   4  23        268.26        158.53        67.76 o                         
  -2   4  23        174.91        371.87       144.69 o                         
  -1   4  23       1137.55        930.35       213.66 o                         
   0   4  23        913.60        941.17       205.54 o                         
   1   4  23       1138.73       1248.13       194.72 o                         
   2   4  23        176.09        162.27       112.24 o                         
   3   4  23        268.16        256.93        94.66 o                         
   4   4  23        225.15        283.97       113.59 o                         
  -3   5  23        153.42        215.01       101.42 o                         
  -2   5  23        483.15        535.49       163.62 o                         
  -1   5  23        898.08        893.84       202.84 o                         
   0   5  23       1169.44       1670.03       244.76 o                         
   1   5  23        897.88       1031.77       224.47 o                         
   2   5  23        483.70        350.23       143.34 o                         
   3   5  23        153.45        244.25        77.00 o                         
  -2   6  23        419.93        336.71       148.75 o                         
  -1   6  23        626.07        723.45       183.91 o                         
   0   6  23       1008.74       1271.12       259.63 o                         
   1   6  23        624.95        381.33       151.45 o                         
   2   6  23        419.11        569.30       177.14 o                         
   0   0  24         24.71         21.64        62.20 o                         
   1   0  24       3783.04       3642.46       277.21 o                         
   2   0  24         90.90         -5.41        59.50 o                         
   3   0  24        272.54        313.72       108.18 o                         
   4   0  24          3.11         85.19        70.32 o                         
  -4   1  24        174.15        179.85        85.19 o                         
  -3   1  24          8.69          9.47        51.39 o                         
  -2   1  24       1334.69       1159.97       126.17 o                         
  -1   1  24         91.97         79.78        74.37 o                         
   0   1  24       3846.52       3920.17       366.46 o                         
   1   1  24         91.95         43.27        45.98 o                         
   2   1  24       1333.07       1294.10       174.44 o                         
   3   1  24          8.64         44.62        60.85 o                         
   4   1  24        175.86        209.60        98.71 o                         
  -4   2  24          3.08          6.76        50.03 o                         
  -3   2  24        134.19        123.69        57.28 o                         
  -2   2  24         89.94         87.22        48.50 o                         
  -1   2  24       1677.42       1902.62       231.23 o                         
   0   2  24         33.32         59.50        89.25 o                         
   1   2  24       1679.06       1374.05       135.05 o                         
   2   2  24         89.92          6.76        54.09 o                         
   3   2  24        132.86        201.49        81.14 o                         
   4   2  24          3.09         10.82        52.74 o                         
  -3   3  24          1.73         48.38        43.14 o                         
  -2   3  24        323.38        212.30        97.36 o                         
  -1   3  24         36.76         79.78        82.49 o                         
   0   3  24        958.50        860.03       209.60 o                         
   1   3  24         36.81         43.27        79.78 o                         
   2   3  24        324.69        370.52       105.48 o                         
   3   3  24          1.68        -40.57        40.57 o                         
  -3   4  24         10.22        -54.09        54.09 o                         
  -2   4  24          9.03         28.40        85.19 o                         
  -1   4  24        171.58         41.92        89.25 o                         
   0   4  24          0.11         32.45        67.61 o                         
   1   4  24        172.86        124.41        96.01 o                         
   2   4  24          9.28        -54.09        54.09 o                         
   3   4  24         10.41        -40.57        40.57 o                         
  -2   5  24         46.28         40.57        71.67 o                         
  -1   5  24         17.50        -54.09        54.09 o                         
   0   5  24         46.67         87.90        93.31 o                         
   1   5  24         17.47         77.08        87.90 o                         
   2   5  24         45.39        -40.57        64.91 o                         
   1   0  25        394.53        355.64       113.59 o                         
   2   0  25        172.27        136.58        73.02 o                         
   3   0  25       1634.62       1471.25       204.19 o                         
  -3   1  25        205.52        206.89        86.54 o                         
  -2   1  25       1177.56       1230.55       185.26 o                         
  -1   1  25         67.39        174.44        96.01 o                         
   0   1  25        216.31        267.75       117.65 o                         
   1   1  25         67.54        129.82        64.91 o                         
   2   1  25       1179.87       1223.79       171.74 o                         
   3   1  25        206.56        250.17        98.71 o                         
  -3   2  25        978.67        897.89       206.89 o                         
  -2   2  25         32.38        -56.79        58.15 o                         
  -1   2  25        798.48        727.51       171.74 o                         
   0   2  25         45.46         40.57        86.54 o                         
   1   2  25        797.21        711.82       114.94 o                         
   2   2  25         32.55        -32.45        32.45 o                         
   3   2  25        980.98       1050.70       163.62 o                         
  -2   3  25        701.29        546.31       154.16 o                         
  -1   3  25         80.13        202.84       104.12 o                         
   0   3  25       1380.50       1298.16       252.87 o                         
   1   3  25         79.83         87.90        87.90 o                         
   2   3  25        699.93        574.71       133.87 o                         
  -1   4  25       1068.70       1047.99       210.95 o                         
   0   4  25        166.56        116.29       106.83 o                         
   1   4  25       1066.15       1189.98       240.70 o                         
   0   0  26         36.16         63.56        68.96 o                         
  -1   1  26         88.62         98.71        86.54 o                         
   0   1  26         32.96        -56.79        56.79 o                         
   1   1  26         88.57        118.00        69.64 o                         
   0   2  26         26.02         62.20        81.14 o                         
                                                                                
